# Supplementary material for: GWAS meta-analysis reveals key risk loci in essential tremor pathogenesis
Source: Commun Biol. 2024 Apr 26;7:504. doi: 10.1038/s42003-024-06207-4 (PMC11053069; doi:10.1038/s42003-024-06207-4)
Supplement: Supplementary file 4 — Supplementary Data 1-15 [file 42003_2024_6207_MOESM4_ESM.xlsx]

## Sheet: Supp. Data 1
Supplementary Data 1. Demographics of the essential tremor datasets. We had onset information for 157 from Iceland, 713 from Denmark, 2251 from Estonia, 195 from Norway, 1522 from the UK, 1316 from the US – INTM, and 115 from the US - Emory.
Population	Dataset	Sequence variants	Sex	Count (%)	Mean age at first diagnosis [SD]	Median age at first diagnosis
Iceland	deCODE genetics	27.2M (MAF>0.01%)	Females	1171 (53.1)	68.6 [18.1]	72
			Males	1034 (46.9)	62.2 [21.5]	68
Denmark	Copenhagen Hospital Biobank The Danish Blood Donor Study	45.4M (MAF>0.01%)	Females	342 (48.0)	66.3 [16.3]	70
			Males	371 (52.0)	65.8 [15.2]	68
Estonia	Estonian Biobank	16.1M (MAF>1%)	Females	1421 (63.1)	53.1 [18.7]	56
			Males	830 (36.9)	42.4 [21.3]	39
Norway	The Hordaland Health Study	34.8M (MAF>0.01%)	Females	98 (49.7)	65.4 [8.90]	64
			Males	99 (50.3)	65.0 [7.52]	64
The UK	UK Biobank	55.7M (MAF>0.01%)	Females	739 (48.5)	64.4 [11.2]	67
			Males	784 (51.5)	64.7 [11.3]	67
The US - INTM	Intermountain Healthcare	52.5M (MAF>0.01%)	Females	1181 (51.7)	61.1 [16.5]	64
			Males	1101 (48.3)	64.7 [15.0]	68
The US - Emory	Emory General Clinical Research Center	12.1M (MAF>0.01%)	Females	74 (56.6)	46.4 [23.1]	55
			Males	58 (43.4)	44.1 [21.6]	50
Liao et al.	-	10000 (MAF>1%)	Females	3693 (51.5)	-	-
			Males	3484 (48.5)	-	-
		Total	Females	8719 (52.9)	62.0 [15.2]	65
			Males	7761 (47.1)	61.7 [14.1]	67

## Sheet: Supp. Data 2
Supplementary Data 2. Wighted genome-wide significance thresholds. The thresholds were estimated from the Icelandic data. DHS Dnase I hypersensitivity sites.
Impact	Type of variants	Broad DHS	Significance threshold
High	Splice donor, splice acceptor, stop gained, frameshift, stop lost, initiator codon	-	1.3e-07
Moderate	Inframe indels, missense, splice region, stop retained	-	2.6e-08
Low	Synonymous, 5’ UTR, 3’ UTR, up- and downstream	-	2.4e-09
Other	Intronic, intergenic	Yes	1.2e-09
		No	4e-10

## Sheet: Supp. Data 3
Supplementary Data 3. Genome-wide associations of ET meta-analysis. Odds ratios (OR), shown for the effect allele, and P-values for an inverse-variance weighted meta-analysis of association results. Variants were considered significant if they reached weighted genome-wide significance thresholds based on their predicted functional impact. EA effect allele, OA other allele, EAF effect allele frequ…
												Meta-analysis Ncases = 16,480, Ncontrols = 1,936,173						Iceland Ncases = 2205, Ncontrols = 324,150						Denmark Ncases = 713, Ncontrols = 379,104						Estonia Ncases = 2251, Ncontrols = 203,911						Norway Ncases = 197, Ncontrols = 34,491						UK Ncases = 1523, Ncontrols = 427,341						US - INTMT Ncases = 2282, Ncontrols = 90,702
Novel	Locus	Chr	Position (hg38)	rs name	Gene	Close genes	Coding effect	Coding change	EA	OA		P	OR	95% CI	EAF (%)	P-het		P	OR	95% CI	EAF (%)	Info		P	OR	95% CI	EAF (%)	Info		P	OR	95% CI	EAF (%)	Info		P	OR	95% CI	EAF (%)	Info		P	OR	95% CI	EAF (%)	Info		P	OR
O	21q22.2	chr21	41148207	rs9980363	.	LINC00323,MIR3197,BACE2,PLAC4,FAM3B,MX2	Regulatory region	.	C	T		4.98e-24	1.14671	1.12-1.18	20.7463	0.3		1.29e-05	1.22373	1.12-1.33	20.41	0.9998		0.00708	1.18756	1.05-1.35	20.8	0.9941		1.72516e-05	1.17077	1.09-1.26	19.9104	0.992101		0.928	1.01157	0.81-1.25	19.69	0.9928		0.00597	1.1284	1.04-1.23	20.85	0.9992		0.139	1.05622
O	18q12.3	chr18	39627211	rs1945016	MIR924HG	MIR924HG,MIR924,MIR5583-2,MIR5583-1,LINC01902,LINC01477	Intergenic	NR_024391.1:n.124-91596A>C	T	G		2.84e-18	0.90457	0.88-0.92	41.247	0.31		0.00538	0.89709	0.84-0.97	46.17	0.9999		0.0173	0.87836	0.79-0.98	42.78	0.998		0.00047374	0.894881	0.83-0.95	35.6757	0.995977		0.606	1.05527	0.85-1.32	40.44	0.9983		2.95e-06	0.83929	0.78-0.90	41.43	0.9993		0.0659	0.94497
O	4p15.2	chr4	24357496	rs17649684	PPARGC1A	PPARGC1A,MIR573,DHX15,SOD3,CCDC149,LGI2	Intron	NM_001330751.2:c.-164-99229A>G,NM_001330752.2:c.-47-99229A>G,NM_001354825.2:c.-100+114879A>G,NM_001354826.2:c.-496-99229A>G,NM_001354827.2:c.-100+114879A>G	C	T		3.57e-15	0.89413	0.87-0.92	19.9892	0.32		0.152	0.9337	0.84-1.03	21.58	0.9999		0.00684	0.83244	0.73-0.95	20.85	0.998		0.00140404	0.889411	0.83-0.96	22.6537	0.998468		0.234	0.8583	0.67-1.10	22.43	0.9985		0.000121	0.83293	0.75-0.91	19.77	0.9997		0.165	0.94781
X	2p15	chr2	62918274	rs17432566	EHBP1	EHBP1,EHBP1-AS1,OTX1,DBIL5P2,WDPCP,TMEM17	Intron	NM_001142614.2:c.1186-24444A>G,NM_001142615.3:c.1186-24444A>G,NM_001142616.3:c.1186-24444A>G,NM_001354212.1:c.1291-24444A>G,NM_001354213.1:c.1291-24444A>G,NM_001354214.1:c.1291-24444A>G,NM_001354215.1:c.1291-24444A>G,NM_001354216.2:c.1291-24444A>G,NM_001354217.1:c.1291-24444A>G,NM_001354218.1:c.1186-24444A>G,NM_001354219.2:c.1186-24444A>G,NM_001354220.1:c.1186-24444A>G,NM_001354221.2:c.1291-24444…	G	A		4.98e-15	1.13168	1.10-1.17	14.6329	0.72		0.00194	1.1761	1.06-1.31	14.82	0.9999		0.219	1.09352	0.95-1.25	14.67	0.9992		0.00121714	1.14268	1.05-1.23	14.723	0.998852		0.55	0.92182	0.70-1.21	16.22	0.9995		0.000296	1.19411	1.08-1.31	14.62	0.9998		0.00638	1.12367
X	4p16.3	chr4	786761	rs13128363	CPLX1	CPLX1,PCGF3-AS1,PCGF3,GAK,SLC49A3,MYL5	Intron	NM_006651.4:c.208-63G>A	T	C		8.99e-15	1.13815	1.10-1.18	13.619	0.18		0.0238	1.12378	1.02-1.24	15.82	0.9993		0.00128	1.27545	1.10-1.49	12.8	0.9863		0.0382199	1.10511	1.01-1.23	10.8722	0.95037		0.959	1.00783	0.69-1.48	12.32	0.9841		0.000109	1.22226	1.10-1.35	12.98	0.9969		0.000857	1.15847
X	4p15.2	chr4	24374210	rs17650401	PPARGC1A	PPARGC1A,MIR573,DHX15,SOD3,CCDC149,LGI2	Intron	NM_001330751.2:c.-165+98165G>A,NM_001330752.2:c.-48+98165G>A,NM_001354825.2:c.-100+98165G>A,NM_001354826.2:c.-497+98165G>A,NM_001354827.2:c.-100+98165G>A	T	C		2.19e-14	1.17515	1.13-1.23	7.98455	0.48		0.000476	1.27201	1.11-1.45	7.46	0.9995		0.0446	1.20178	1.00-1.43	8.12	0.9926		0.0119726	1.13775	1.03-1.26	8.86643	0.984536		0.701	1.07229	0.76-1.51	8.7	0.9897		0.686	1.02891	0.89-1.19	7.08	0.9987		0.000672	1.20647
X	8q24.21	chr8	128444882	rs4733870	LINC00824	LINC00824,MIR1208,PVT1,MIR1207,MIR1206,MIR1205	Intergenic	NR_121672.1:n.509-16498T>C	A	G		6.87e-14	1.11795	1.09-1.16	16.2009	0.77		0.0293	1.12255	1.01-1.24	14.8	0.9998		0.174	1.10241	0.96-1.26	15.89	0.9991		0.183983	1.05686	0.97-1.16	15.5472	0.996045		0.899	0.98157	0.72-1.34	15.41	0.9993		0.00366	1.14821	1.05-1.26	16.63	0.9999		6.71e-05	1.16894
O	5q13.1	chr5	68535994	rs11749692	.	PIK3R1,LINC02219,LINC02198,SLC30A5,SNORA50D,CCNB1	Regulatory region	.	G	A		3.75e-13	1.08752	1.06-1.11	37.4532	0.7		0.00612	1.11583	1.03-1.21	36.1	0.9995		0.798	1.0142	0.94-1.09	36.42	0.9928		0.010666	1.08337	1.02-1.15	36.3054	0.98524		0.302	1.11539	0.90-1.39	36.81	0.9927		0.0574	1.07315	1.00-1.15	39.17	0.9968		0.00273	1.09702
X	8q21.2	chr8	85458166	rs955007	CA3-AS1	CA3-AS1,CA3,CA2,CA1,CA13,RBIS	Intergenic	NR_121630.1:n.400+4570G>T,NR_121631.1:n.172+4570G>T,NR_121632.1:n.189+4570G>T,NR_121633.1:n.190-1303G>T	C	A		1.37e-12	0.92118	0.90-0.94	37.9838	0.63		0.0589	0.92811	0.86-1.00	41.64	0.9998		0.0101	0.86753	0.78-0.97	39.54	0.9998		0.0131	0.92349	0.86-0.98	34.02	0.997824		0.284	0.89279	0.72-1.10	38.91	0.9997		0.00174	0.88959	0.83-0.96	40.69	0.9992		0.012	0.92478
X	3q22.3	chr3	137087450	rs9843219	.	IL20RB,NCK1,NCK1-DT,SLC35G2,STAG1,SOX14	Intergenic	.	G	T		6.08e-11	0.92598	0.90-0.95	35.9047	0.13		0.054	0.92645	0.86-1.00	40.39	0.9998		0.00119	0.83185	0.74-0.93	35.76	0.9962		0.157871	0.954923	0.88-1.02	31.228	0.996039		0.616	1.05496	0.87-1.27	35.8	0.9964		0.000298	0.87101	0.81-0.94	37.2	0.9985		0.319	0.96909
X	9q22.33	chr9	96584288	rs7042473	CDC14B	CDC14B,PRXL2C,HABP4,LOC441455,ZNF367,ZNF510	Intron	NM_001351567.3:c.161-18805G>A,NM_003671.5:c.161-18805G>A,NM_033331.4:c.161-18805G>A	T	C		1.2e-10	0.90828	0.88-0.93	17.6513	0.44		0.0176	0.87906	0.79-0.98	15.95	0.9999		0.0111	0.83385	0.72-0.96	18.81	0.9937		8.19e-05	0.85756	0.80-0.93	19.7	1		0.24	0.84586	0.65-1.11	17.41	0.9937		0.722	0.98305	0.88-1.10	17.48	0.9997		0.0681	0.92821
X	2p23.3	chr2	27508073	rs1260326	GCKR	GCKR,FNDC4,IFT172,C2orf16,KRTCAP3,NRBP1	Missense	NP_001477.2:p.Leu446Pro	T	C		1.49e-08	0.93679	0.91-0.96	37.7175	0.38		0.000507	0.86537	0.80-0.94	34.12	0.9998		0.506	0.96377	0.85-1.08	36.94	0.9943		0.103	0.95034	0.89-1.01	37.63	0.994566		0.125	0.84451	0.67-1.05	33.61	0.9941		0.00764	0.90466	0.83-0.97	39.24	0.999		0.332	0.97035
[truncated: 13 more columns]

## Sheet: Supp. Data 4
Supplementary Data 4. Conditional analysis. The analyses were restricted to variants within 1 Mb from the index variants. To account for multiple testing, we chose a conservative P-value threshold of <5E-8 for secondary signals
								Conditional analysis						Iceland							Denmark							Estonia							Norway							UK							US - INTMT
rs name	Chr:Position (hg 38)	Closest protein-coding gene	Coding effect	Coding change	EA	OA		Covariate	Pmeta	Padj	ORmeta	ORadj		Pmeta	Padj	ORmeta	ORadj	EAF (%)	Info		Pmeta	Padj	ORmeta	ORadj	EAF (%)	Info		Pmeta	Padj	ORmeta	ORadj	EAF (%)	Info		Pmeta	Padj	ORmeta	ORadj	EAF (%)	Info		Pmeta	Padj	ORmeta	ORadj	EAF (%)	Info		Pmeta
rs17650401	chr4:24374210	PPARGC1A	Intron	NM_001330751.2:c.-165+98165G>A,NM_001330752.2:c.-48+98165G>A,NM_001354825.2:c.-100+98165G>A,NM_001354826.2:c.-497+98165G>A,NM_001354827.2:c.-100+98165G>A	T	C		chr4:24357496	4.26e-13	1.07e-10	1.18294	1.146		0.000476	0.0010557	1.27201	1.259	7.46	0.9995		0.0446	0.10947	1.20178	1.159	8.12	0.9926		0.0119726	0.0379	1.13775	1.1125	8.86643	0.984536		0.701	0.83894	1.07229	1.038	8.7	0.9897		0.686	0.916	1.02891	0.993	7.08	0.9987		0.000672
rs17649684	chr4:24357496	PPARGC1A	Intron	NM_001330751.2:c.-164-99229A>G,NM_001330752.2:c.-47-99229A>G,NM_001354825.2:c.-100+114879A>G,NM_001354826.2:c.-496-99229A>G,NM_001354827.2:c.-100+114879A>G	C	T		chr4:24374210	6.31e-13	1.29e-11	0.89503	0.908		0.152	0.34723	0.9337	0.955	21.58	0.9999		0.00684	0.01545	0.83244	0.846	20.85	0.998		0.00140404	0.00437	0.889411	0.9007	22.6537	0.998468		0.234	0.253	0.8583	0.862	22.43	0.9985		0.000121	0.000131	0.83293	0.832	19.77	0.9997		0.165
[truncated: 17 more columns]

## Sheet: Supp. Data 5
Supplementary Data 5. Previously reported associations with ET and correlated top signals in the ET meta-analysis
												Discovery as reported by Liao et al.			Replication phase in ET meta-analysis				Top signals in the meta-analysis
Locus	Chr	Position (hg38)	rs name	Gene	Close genes	Coding effect	Coding change	EA	OA	EAF (%)		P-value	OR		P-value	OR	P-het		Position (hg38)	rs name	Gene	Coding effect	Coding change	EA	OA	EAF (%)	P-value	OR	r2
21q22.2	chr21	41148207	rs9980363	.	LINC00323,MIR3197,BACE2,PLAC4,FAM3B,MX2	Regulatory region	.	C	T	21.02		4.921e-14	1.15708		1e-11	1.14	0.53		41148207	rs9980363	.	Regulatory region	.	C	T	20.7463	4.98e-24	1.14671	1
18q12.3	chr18	39627211	rs1945016	MIR924HG	MIR924HG,MIR924,MIR5583-2,MIR5583-1,LINC01477	Intergenic	NR_024391.1:n.124-91596A>C	T	G	42.945		1.255e-08	0.910283		3.7e-11	0.9	0.63		39627211	rs1945016	MIR924HG	Intergenic	NR_024391.1:n.124-91596A>C	T	G	41.247	2.84e-18	0.90457	1
4p15.2	chr4	24360918	rs17590046	PPARGC1A	PPARGC1A,MIR573,DHX15,SOD3,CCDC149,LGI2	Intron	NM_001330751.2:c.-164-102651A>G,NM_001330752.2:c.-47-102651A>G,NM_001354825.2:c.-100+111457A>G,NM_001354826.2:c.-496-102651A>G,NM_001354827.2:c.-100+111457A>G	C	T	20.3917		1.18e-08	0.89476		1.3e-08	0.9	0.69		24357496	rs17649684	PPARGC1A	Intron	NM_001330751.2:c.-164-99229A>G,NM_001330752.2:c.-47-99229A>G,NM_001354825.2:c.-100+114879A>G,NM_001354826.2:c.-496-99229A>G,NM_001354827.2:c.-100+114879A>G	C	T	19.9892	3.57e-15	0.89413	0.999149
5q13.1	chr5	68531629	rs28562175	LOC105379011	PIK3R1,LINC02219,LINC02198,SLC30A5,CCNB1,CENPH	Intergenic	.	T	C	36.7583		3.473e-08	1.09166		2.5e-06	1.08	0.68		68535994	rs11749692	.	Regulatory region	.	G	A	37.4532	3.75e-13	1.08752	0.944237
1p13.1	chr1	116990168	rs1127215	PTGFRN	PTGFRN,CD101,LOC101929099,TTF2,MIR942,TRIM45	3' UTR	NM_020440.4:c.*3201C>T	T	C	41.915		2.756e-08	0.914937		0.12	0.98	0.00053		116986836	rs10801922	PTGFRN	Missense	NP_065173.2:p.Val837Ile	A	G	46.06	9.44e-08	0.9412	0.876518

## Sheet: Supp. Data 6
Supplementary Data 6. Coding variants. The effect allele is reported for the coding variant. EA effect allele
Chr	Position of ET associated variant	Position of coding	r2	EA	Gene	Coding effect	Coding change	HGNC
chr2	62918274	62949004	0.95523	C	EHBP1	Missense	NP_001136086.1:p.Lys720Gln	29144
chr2	62918274	62949004	0.95523	C	EHBP1	Missense	NP_001136087.1:p.Lys720Gln	29144
chr2	62918274	62949004	0.95523	C	EHBP1	Missense	NP_001136088.1:p.Lys720Gln	29144
chr2	62918274	62949004	0.95523	C	EHBP1	Missense	NP_001341141.1:p.Lys755Gln	29144
chr2	62918274	62949004	0.95523	C	EHBP1	Missense	NP_001341142.1:p.Lys755Gln	29144
chr2	62918274	62949004	0.95523	C	EHBP1	Missense	NP_001341143.1:p.Lys755Gln	29144
chr2	62918274	62949004	0.95523	C	EHBP1	Missense	NP_001341144.1:p.Lys755Gln	29144
chr2	62918274	62949004	0.95523	C	EHBP1	Missense	NP_001341145.1:p.Lys755Gln	29144
chr2	62918274	62949004	0.95523	C	EHBP1	Missense	NP_001341146.1:p.Lys755Gln	29144
chr2	62918274	62949004	0.95523	C	EHBP1	Missense	NP_001341147.1:p.Lys720Gln	29144
chr2	62918274	62949004	0.95523	C	EHBP1	Missense	NP_001341148.1:p.Lys720Gln	29144
chr2	62918274	62949004	0.95523	C	EHBP1	Missense	NP_001341149.1:p.Lys720Gln	29144
chr2	62918274	62949004	0.95523	C	EHBP1	Missense	NP_056067.2:p.Lys755Gln	29144
chr8	85458166	85439768	0.995634	A	CA3	Missense	NP_005172.1:p.Val31Ile	1374
chr2	27508073	27508073	0.995634	C	GCKR	Missense	NP_001477.2:p.Leu446Pro	4196

## Sheet: Supp. Data 7
Supplementary Data 7. cis-eQTL. Variants in LD with the lead variants were identified based on in-house genotype data using r2 > 0.8 for pairwise comparison of the nearest 100,000 variants to define an LD class. We only show eQTL variants that ranked top among all cis-eQTL variants found for a given gene by stepwise conditional association testing. The effect allele is reported for the top-cis eQ…
Chr	Position of ET associated variant	Position of top cis-eQTL variant	r2	rs name of eQTL	Gene	P-value	Effect	Tissue	EA	Effect type	HGNC	Source
chr2	62918274	62950693	0.965823	rs146236066	OTX1	1.59371e-51	0.977662	Neutrophile	CT	beta	8521	dcceqtl_Neutrophile
chr2	62918274	63060193	0.906313	rs76298426	OTX1	0	1.14743	blood	C	beta	8521	dcceqtl_blood
chr2	62918274	63060193	0.906313	rs76298426	OTX1	8.39607e-28	0.471571	Whole Blood	C	beta	8521	gtceqtl
chr21	41148207	41148207	1	rs9980363	BACE2	2.31215e-26	-1.25103	Brain Spinal cord cervical c-1	C	beta	934	gtceqtl
chr4	786761	785289	0.926693	rs7340883	CPLX1	3.2449e-10	-6.2864	blood	T	zscore	2309	eqtlgen
chr8	85458166	85482363	0.967647	rs10088136	CA3	8.71161e-13	-0.128845	Muscle Skeletal	A	beta	1374	gtceqtl
chr2	27508073	27508073	1	rs1260326	C2orf16	3.35e-25	-0.574964	Liver	C	beta	25275	star_ceqtl

## Sheet: Supp. Data 8
Supplementary Data 8. CA3 pQTLs. Variants in LD with the lead variants. We only show pQTL variants that ranked top among all pQTL variants found for a given gene by stepwise conditional association testing. The effect allele is reported for the top pQTL variant. EA effect allele
										Carbonic anhydrase III plasma levels		Carbonic anhydrase XIII plasma levels		Essential tremor
Platform	Note	Chr	Position (hg38)	rs name	r2 with lead variant	EA	EAF (%)	Gene	Coding effect	P	β	P	β	P	OR
Somalogic	Primary pQTL at locus	8	85445533	-	1	!	25.2	CA3	VEP_failed	3.2e-131	-0.22	-	-	-	-
	Primary pQTL at locus	8	85228210	rs56082812	0.14	T	9.053	LOC105375936,LOC124901969	Intergenic	-	-	E-560	-0.67	0.0216	0.92
Olink	Primary pQTL at locus	8	85438822	rs2072696	0.45	C	24.8	CA3	Upstream	6.2e-119	-0.18	-	-	-	-
	Primary pQTL at locus	8	85262702	rs59712590	0.14	A	9.057	CA13	Intron	-	-	E-560	-0.67	0.025	0.92

## Sheet: Supp. Data 9
Supplementary Data 9. GCKR pQTLs. Somalogic and Olink. Variants in LD with the lead variants. We only show pQTL variants that ranked top among all pQTL variants found for a given gene by stepwise conditional association testing. Gene (protein): gene encoding protein with affected levels, chr (protein): chromosome for gene (protein), TSS (protein): Transcription start site for gene (protein), Shor…
Platform	Chr (variant)	Position (variant)	Amin	MAF (%)	r2 with GCKR variant	Gene (protein)	Chr (protein)	TSS (protein)	Shortname (protein)	Longname (protein)	UniProt	cis/trans	Closest genes	beta (adj.)	Log10pval (adj.)		Platform	Chr (variant)	Position (variant)	Amin	MAF (%)	r2 with GCKR variant	Gene (protein)	Chr (protein)	TSS (protein)	OlinkID	UniProt	cis/trans	Closest genes	beta (adj.)	Log10pval (adj.)
Somalogic	chr2	27375230	T	33.9	0.958438	APOM	chr6	31652409	ApoM	Apolipoprotein M	O95445	trans	SNX17,ZNF513,EIF2B4,PPM1G,FTH1P3,GTF3C2	0.06	9.87		Olink	chr2	27375230	T	33.9	0.958438	SUSD1	chr9	112175408	OID20072	Q6UWL2	trans	SNX17,ZNF513,EIF2B4,PPM1G,FTH1P3,GTF3C2	0.047	11.883
	chr2	27375230	T	33.9	0.958438	CRABP2	chr1	156705816	RABP2	Cellular retinoic acid-binding protein 2	P29373	trans	SNX17,ZNF513,EIF2B4,PPM1G,FTH1P3,GTF3C2	-0.05	8.99			chr2	27375230	T	33.9	0.958438	PDGFRA	chr4	54229097	OID20133	P16234	trans	SNX17,ZNF513,EIF2B4,PPM1G,FTH1P3,GTF3C2	-0.041	9.3189
	chr2	27375230	T	33.9	0.958438	TPPP2	chr14	21024261	TPPP2	Tubulin polymerization-promoting protein family member 2	P59282	trans	SNX17,ZNF513,EIF2B4,PPM1G,FTH1P3,GTF3C2	-0.06	11.13			chr2	27375230	T	33.9	0.958438	NTRK2	chr9	84668551	OID20136	Q16620	trans	SNX17,ZNF513,EIF2B4,PPM1G,FTH1P3,GTF3C2	-0.066	22.095
	chr2	27375230	T	33.9	0.958438	RXFP1	chr4	158521710	RXFP1	Relaxin receptor 1	Q9HBX9	trans	SNX17,ZNF513,EIF2B4,PPM1G,FTH1P3,GTF3C2	0.05	8.85			chr2	27375230	T	33.9	0.958438	CDH6	chr5	31193750	OID20157	P55285	trans	SNX17,ZNF513,EIF2B4,PPM1G,FTH1P3,GTF3C2	-0.051	14.636
	chr2	27375230	T	33.9	0.958438	DDR2	chr1	162631264	Discoidin domain receptor 2	Discoidin domain-containing receptor 2	Q16832	trans	SNX17,ZNF513,EIF2B4,PPM1G,FTH1P3,GTF3C2	-0.05	8.98			chr2	27375230	T	33.9	0.958438	LEP	chr7	128241284	OID20187	P41159	trans	SNX17,ZNF513,EIF2B4,PPM1G,FTH1P3,GTF3C2	-0.044	9.9959
	chr2	27375230	T	33.9	0.958438	AOC1	chr7	150824874	ABP1	Amiloride-sensitive amine oxidase [copper-containing]	P19801	trans	SNX17,ZNF513,EIF2B4,PPM1G,FTH1P3,GTF3C2	-0.06	13.1			chr2	27375230	T	33.9	0.958438	PLTP	chr20	45912155	OID20238	P55058	trans	SNX17,ZNF513,EIF2B4,PPM1G,FTH1P3,GTF3C2	-0.044	10.135
	chr2	27375230	T	33.9	0.958438	FGFBP1	chr4	15938740	FGFP1	Fibroblast growth factor-binding protein 1	Q14512	trans	SNX17,ZNF513,EIF2B4,PPM1G,FTH1P3,GTF3C2	-0.06	13.43			chr2	27375230	T	33.9	0.958438	CA4	chr17	60149936	OID20241	P22748	trans	SNX17,ZNF513,EIF2B4,PPM1G,FTH1P3,GTF3C2	-0.04	9.1267
	chr2	27375230	T	33.9	0.958438	BPIFA2	chr20	33161847	SPLC2	BPI fold-containing family A member 2	Q96DR5	trans	SNX17,ZNF513,EIF2B4,PPM1G,FTH1P3,GTF3C2	0.05	9.04			chr2	27375230	T	33.9	0.958438	PLXNB2	chr22	50307627	OID20317	O15031	trans	SNX17,ZNF513,EIF2B4,PPM1G,FTH1P3,GTF3C2	-0.055	15.463
	chr2	27375230	T	33.9	0.958438	DCLK1	chr13	36132020	DCAK1	Serine/threonine-protein kinase DCLK1	O15075	trans	SNX17,ZNF513,EIF2B4,PPM1G,FTH1P3,GTF3C2	-0.06	10.78			chr2	27375230	T	33.9	0.958438	CLIP2	chr7	74289475	OID20559	Q9UDT6	trans	SNX17,ZNF513,EIF2B4,PPM1G,FTH1P3,GTF3C2	0.042	9.5177
	chr2	27375230	T	33.9	0.958438	SPA17	chr11	124673843	Sperm protein 17	Sperm surface protein Sp17	Q15506	trans	SNX17,ZNF513,EIF2B4,PPM1G,FTH1P3,GTF3C2	-0.05	9.64			chr2	27375230	T	33.9	0.958438	IRAK4	chr12	43758944	OID20577	Q9NWZ3	trans	SNX17,ZNF513,EIF2B4,PPM1G,FTH1P3,GTF3C2	0.041	9.196
	chr2	27375230	T	33.9	0.958438	KIR3DL1	chr19	54816437	KI3L1	Killer cell immunoglobulin-like receptor 3DL1	P43629	trans	SNX17,ZNF513,EIF2B4,PPM1G,FTH1P3,GTF3C2	0.05	9.71			chr2	27375230	T	33.9	0.958438	EIF4G1	chr3	184314495	OID20625	Q04637	trans	SNX17,ZNF513,EIF2B4,PPM1G,FTH1P3,GTF3C2	0.042	9.2551
	chr2	27375230	T	33.9	0.958438	MDGA2	chr14	47675316	MDGA2	MAM domain-containing glycosylphosphatidylinositol anchor protein 2	Q7Z553	trans	SNX17,ZNF513,EIF2B4,PPM1G,FTH1P3,GTF3C2	-0.06	12.49			chr2	27375230	T	33.9	0.958438	DNAJA2	chr16	46973788	OID20627	O60884	trans	SNX17,ZNF513,EIF2B4,PPM1G,FTH1P3,GTF3C2	0.045	10.563
	chr2	27375230	T	33.9	0.958438	CFI	chr4	109802225	Factor I	Complement factor I	P05156	trans	SNX17,ZNF513,EIF2B4,PPM1G,FTH1P3,GTF3C2	0.06	11.32			chr2	27375230	T	33.9	0.958438	MGLL	chr3	127823250	OID20711	Q99685	trans	SNX17,ZNF513,EIF2B4,PPM1G,FTH1P3,GTF3C2	0.046	11.205
	chr2	27375230	T	33.9	0.958438	ECM1	chr1	150508010	ECM1	Extracellular matrix protein 1	Q16610	trans	SNX17,ZNF513,EIF2B4,PPM1G,FTH1P3,GTF3C2	-0.07	18.07			chr2	27375230	T	33.9	0.958438	PDLIM7	chr5	177497606	OID20729	Q9NR12	trans	SNX17,ZNF513,EIF2B4,PPM1G,FTH1P3,GTF3C2	0.041	8.9493
	chr2	27375230	T	33.9	0.958438	PLAU	chr10	73909181	uPA	Urokinase-type plasminogen activator	P00749	trans	SNX17,ZNF513,EIF2B4,PPM1G,FTH1P3,GTF3C2	-0.06	11.11			chr2	27375230	T	33.9	0.958438	ATP5IF1	chr1	28236109	OID20760	Q9UII2	trans	SNX17,ZNF513,EIF2B4,PPM1G,FTH1P3,GTF3C2	0.042	9.2471
	chr2	27375230	T	33.9	0.958438	RB1	chr13	48303746	Rb	Retinoblastoma-associated protein	P06400	trans	SNX17,ZNF513,EIF2B4,PPM1G,FTH1P3,GTF3C2	0.05	9.01			chr2	27375230	T	33.9	0.958438	EBAG9	chr8	109539711	OID20918	O00559	trans	SNX17,ZNF513,EIF2B4,PPM1G,FTH1P3,GTF3C2	0.042	9.2936
	chr2	27375230	T	33.9	0.958438	HAVCR2	chr5	157109237	TIMD3	Hepatitis A virus cellular receptor 2	Q8TDQ0	trans	SNX17,ZNF513,EIF2B4,PPM1G,FTH1P3,GTF3C2	-0.06	13.46			chr2	27375230	T	33.9	0.958438	TBCC	chr6	42746096	OID20942	Q15814	trans	SNX17,ZNF513,EIF2B4,PPM1G,FTH1P3,GTF3C2	0.041	8.9075
	chr2	27375230	T	33.9	0.958438	FGL1	chr8	17909983	FGL1	Fibrinogen-like protein 1	Q08830	trans	SNX17,ZNF513,EIF2B4,PPM1G,FTH1P3,GTF3C2	0.08	20.06			chr2	27375230	T	33.9	0.958438	CC2D1A	chr19	13906201	OID20958	Q6P1N0	trans	SNX17,ZNF513,EIF2B4,PPM1G,FTH1P3,GTF3C2	0.041	9.0203
	chr2	27375230	T	33.9	0.958438	C1QTNF5	chr11	119346673	C1QTNF5	Complement C1q tumor necrosis factor-related protein 5	Q9BXJ0	trans	SNX17,ZNF513,EIF2B4,PPM1G,FTH1P3,GTF3C2	-0.06	12.41			chr2	27375230	T	33.9	0.958438	MITD1	chr2	99181058	OID20959	Q8WV92	trans	SNX17,ZNF513,EIF2B4,PPM1G,FTH1P3,GTF3C2	0.041	9.0711
	chr2	27375230	T	33.9	0.958438	EPHB2	chr1	22710769	EPHB2	Ephrin type-B receptor 2	P29323	trans	SNX17,ZNF513,EIF2B4,PPM1G,FTH1P3,GTF3C2	-0.07	14.63			chr2	27375230	T	33.9	0.958438	EIF4B	chr12	53006158	OID21000	P23588	trans	SNX17,ZNF513,EIF2B4,PPM1G,FTH1P3,GTF3C2	0.042	9.3947
	chr2	27375230	T	33.9	0.958438	SULF2	chr20	47786616	SULF2	Extracellular sulfatase Sulf-2	Q8IWU5	trans	SNX17,ZNF513,EIF2B4,PPM1G,FTH1P3,GTF3C2	0.06	11.6			chr2	27375230	T	33.9	0.958438	SUMF2	chr7	56064002	OID21032	Q8NBJ7	trans	SNX17,ZNF513,EIF2B4,PPM1G,FTH1P3,GTF3C2	0.047	12.593
	chr2	27375230	T	33.9	0.958438	A4GALT	chr22	42721301	"a1,4-Galactosyltransferase"	Lactosylceramide 4-alpha-galactosyltransferase	Q9NPC4	trans	SNX17,ZNF513,EIF2B4,PPM1G,FTH1P3,GTF3C2	-0.06	11.87			chr2	27375230	T	33.9	0.958438	GGT1	chr22	24583750	OID21075	P19440	trans	SNX17,ZNF513,EIF2B4,PPM1G,FTH1P3,GTF3C2	0.049	12.258
	chr2	27375230	T	33.9	0.958438	SERPINA11	chr14	94452857	SPA11	Serpin A11	Q86U17	trans	SNX17,ZNF513,EIF2B4,PPM1G,FTH1P3,GTF3C2	0.06	12.7			chr2	27375230	T	33.9	0.958438	ACAA1	chr3	38137242	OID21269	P09110	trans	SNX17,ZNF513,EIF2B4,PPM1G,FTH1P3,GTF3C2	0.044	10.275
	chr2	27375230	T	33.9	0.958438	PLA2G12B	chr10	72955044	sPLA(2)-XIII	Group XIIB secretory phospholipase A2-like protein	Q9BX93	trans	SNX17,ZNF513,EIF2B4,PPM1G,FTH1P3,GTF3C2	0.08	20.77			chr2	27375230	T	33.9	0.958438	FLT3	chr13	28100592	OID21272	P36888	trans	SNX17,ZNF513,EIF2B4,PPM1G,FTH1P3,GTF3C2	-0.04	8.7484
	chr2	27375230	T	33.9	0.958438	DSG2	chr18	31498003	Desmoglein-2	Desmoglein-2	Q14126	trans	SNX17,ZNF513,EIF2B4,PPM1G,FTH1P3,GTF3C2	-0.06	11.25			chr2	27375230	T	33.9	0.958438	STAT5B	chr17	42276707	OID21277	P51692	trans	SNX17,ZNF513,EIF2B4,PPM1G,FTH1P3,GTF3C2	0.041	9.0379
	chr2	27375230	T	33.9	0.958438	APOL1	chr22	36253070	Apo L1	Apolipoprotein L1	O14791	trans	SNX17,ZNF513,EIF2B4,PPM1G,FTH1P3,GTF3C2	0.06	9.38			chr2	27375230	T	33.9	0.958438	TACC3	chr4	1721490	OID21285	Q9Y6A5	trans	SNX17,ZNF513,EIF2B4,PPM1G,FTH1P3,GTF3C2	0.044	10.348
	chr2	27375230	T	33.9	0.958438	PCDHB10	chr5	141192378	PCDBA	Protocadherin beta-10	Q9UN67	trans	SNX17,ZNF513,EIF2B4,PPM1G,FTH1P3,GTF3C2	0.06	11.48			chr2	27375230	T	33.9	0.958438	LAT2	chr7	74199652	OID21292	Q9GZY6	trans	SNX17,ZNF513,EIF2B4,PPM1G,FTH1P3,GTF3C2	0.045	10.59
	chr2	27508073	T	34.12	1	NEFL	chr8	24956869	NFL	Neurofilament light polypeptide	P07196	trans	GCKR,FNDC4,IFT172,KRTCAP3,NRBP1,C2orf16	0.06	9.26			chr2	27375230	T	33.9	0.958438	ERBIN	chr5	65926475	OID21323	Q96RT1	trans	SNX17,ZNF513,EIF2B4,PPM1G,FTH1P3,GTF3C2	0.043	9.7607
	chr2	27508073	T	34.12	1	CLMP	chr11	123195305	ACAM	CXADR-like membrane protein	Q9H6B4	trans	GCKR,FNDC4,IFT172,KRTCAP3,NRBP1,C2orf16	-0.06	10.03			chr2	27375230	T	33.9	0.958438	YES1	chr18	812546	OID21348	P07947	trans	SNX17,ZNF513,EIF2B4,PPM1G,FTH1P3,GTF3C2	0.042	9.3063
	chr2	27508073	T	34.12	1	ANTXR1	chr2	69013143	ANTR1	Anthrax toxin receptor 1	Q9H6X2	trans	GCKR,FNDC4,IFT172,KRTCAP3,NRBP1,C2orf16	-0.06	12.79			chr2	27375230	T	33.9	0.958438	AREG	chr4	74445134	OID21357	P15514	trans	SNX17,ZNF513,EIF2B4,PPM1G,FTH1P3,GTF3C2	-0.049	12.695
	chr2	27508073	T	34.12	1	MXRA8	chr1	1363541	MXRA8	Matrix-remodeling-associated protein 8	Q9BRK3	trans	GCKR,FNDC4,IFT172,KRTCAP3,NRBP1,C2orf16	-0.07	13.46			chr2	27375230	T	33.9	0.958438	DNAJB1	chr19	14529770	OID21363	P25685	trans	SNX17,ZNF513,EIF2B4,PPM1G,FTH1P3,GTF3C2	0.053	14.433
	chr2	27508073	T	34.12	1	COL28A1	chr7	7542094	COSA1	Collagen alpha-1(XXVIII) chain	Q2UY09	trans	GCKR,FNDC4,IFT172,KRTCAP3,NRBP1,C2orf16	-0.06	11.23			chr2	27375230	T	33.9	0.958438	XPNPEP2	chrX	129738974	OID21508	O43895	trans	SNX17,ZNF513,EIF2B4,PPM1G,FTH1P3,GTF3C2	0.063	20.515
	chr2	27508073	T	34.12	1	ACE	chr17	63477060	ACE	Angiotensin-converting enzyme	P12821	trans	GCKR,FNDC4,IFT172,KRTCAP3,NRBP1,C2orf16	-0.05	10.39			chr2	27375230	T	33.9	0.958438	RAB33A	chrX	130171649	OID30122	Q14088	trans	SNX17,ZNF513,EIF2B4,PPM1G,FTH1P3,GTF3C2	0.04	8.7372
	chr2	27508073	T	34.12	1	SMPD1	chr11	6390413	ASM	Sphingomyelin phosphodiesterase	P17405	trans	GCKR,FNDC4,IFT172,KRTCAP3,NRBP1,C2orf16	-0.05	9.56			chr2	27375230	T	33.9	0.958438	RNF5	chr6	32178354	OID30218	Q99942	trans	SNX17,ZNF513,EIF2B4,PPM1G,FTH1P3,GTF3C2	0.043	9.9037
	chr2	27508073	T	34.12	1	B4GALT6	chr18	31724670	B4GT6	"Beta-1,4-galactosyltransferase 6"	Q9UBX8	trans	GCKR,FNDC4,IFT172,KRTCAP3,NRBP1,C2orf16	-0.07	15.77			chr2	27375230	T	33.9	0.958438	EHD3	chr2	31234337	OID30229	Q9NZN3	trans	SNX17,ZNF513,EIF2B4,PPM1G,FTH1P3,GTF3C2	0.041	9.2578
	chr2	27508073	T	34.12	1	NTM	chr11	131370307	NTRI	Neurotrimin	Q9P121	trans	GCKR,FNDC4,IFT172,KRTCAP3,NRBP1,C2orf16	-0.1	28.56			chr2	27375230	T	33.9	0.958438	DNAJC6	chr1	65248219	OID30247	O75061	trans	SNX17,ZNF513,EIF2B4,PPM1G,FTH1P3,GTF3C2	0.043	9.6732
	chr2	27508073	T	34.12	1	LRRK2	chr12	40224889	LRRK2	Leucine-rich repeat serine/threonine-protein kinase 2	Q5S007	trans	GCKR,FNDC4,IFT172,KRTCAP3,NRBP1,C2orf16	0.06	12.52			chr2	27375230	T	33.9	0.958438	MAN1A2	chr1	117367449	OID30262	O60476	trans	SNX17,ZNF513,EIF2B4,PPM1G,FTH1P3,GTF3C2	0.044	9.9801
	chr2	27508073	T	34.12	1	THSD7A	chr7	11832198	THS7A	Thrombospondin type-1 domain-containing protein 7A	Q9UPZ6	trans	GCKR,FNDC4,IFT172,KRTCAP3,NRBP1,C2orf16	0.05	9.92			chr2	27375230	T	33.9	0.958438	NAGK	chr2	71064344	OID30271	Q9UJ70	trans	SNX17,ZNF513,EIF2B4,PPM1G,FTH1P3,GTF3C2	0.041	9.3876
	chr2	27508073	T	34.12	1	TINAGL1	chr1	31576383	TINAL	Tubulointerstitial nephritis antigen-like	Q9GZM7	trans	GCKR,FNDC4,IFT172,KRTCAP3,NRBP1,C2orf16	-0.08	21.12			chr2	27375230	T	33.9	0.958438	MYDGF	chr19	4670370	OID30313	Q969H8	trans	SNX17,ZNF513,EIF2B4,PPM1G,FTH1P3,GTF3C2	0.047	11.525
	chr2	27508073	T	34.12	1	TPMT	chr6	18155169	TPMT	Thiopurine S-methyltransferase	P51580	trans	GCKR,FNDC4,IFT172,KRTCAP3,NRBP1,C2orf16	0.06	11.81			chr2	27375230	T	33.9	0.958438	RAB11FIP3	chr16	425619	OID30325	O75154	trans	SNX17,ZNF513,EIF2B4,PPM1G,FTH1P3,GTF3C2	0.048	12.211
	chr2	27508073	T	34.12	1	TRABD	chr22	50185888	TRABD	TraB domain-containing protein	Q9H4I3	trans	GCKR,FNDC4,IFT172,KRTCAP3,NRBP1,C2orf16	0.06	12.92			chr2	27375230	T	33.9	0.958438	SYTL4	chrX	100732123	OID30339	Q96C24	trans	SNX17,ZNF513,EIF2B4,PPM1G,FTH1P3,GTF3C2	0.044	10.449
	chr2	27508073	T	34.12	1	SELPLG	chr12	108633894	SELPL	P-selectin glycoprotein ligand 1	Q14242	trans	GCKR,FNDC4,IFT172,KRTCAP3,NRBP1,C2orf16	-0.07	14.48			chr2	27375230	T	33.9	0.958438	CMC1	chr3	28241584	OID30360	Q7Z7K0	trans	SNX17,ZNF513,EIF2B4,PPM1G,FTH1P3,GTF3C2	0.045	10.894
	chr2	27508073	T	34.12	1	VIMP	chr15	101277520	SELS	Selenoprotein S	Q9BQE4	trans	GCKR,FNDC4,IFT172,KRTCAP3,NRBP1,C2orf16	0.06	12.46			chr2	27375230	T	33.9	0.958438	CILP	chr15	65211488	OID30399	O75339	trans	SNX17,ZNF513,EIF2B4,PPM1G,FTH1P3,GTF3C2	-0.043	9.7739
	chr2	27508073	T	34.12	1	WFDC2	chr20	45469753	HE4	WAP four-disulfide core domain protein 2	Q14508	trans	GCKR,FNDC4,IFT172,KRTCAP3,NRBP1,C2orf16	-0.06	11.79			chr2	27375230	T	33.9	0.958438	C8B	chr1	56966140	OID30719	P07358	trans	SNX17,ZNF513,EIF2B4,PPM1G,FTH1P3,GTF3C2	0.053	13.042
	chr2	27508073	T	34.12	1	SOCS3	chr17	78360079	SOCS-3	Suppressor of cytokine signaling 3	O14543	trans	GCKR,FNDC4,IFT172,KRTCAP3,NRBP1,C2orf16	0.05	9.68			chr2	27375230	T	33.9	0.958438	APOD	chr3	195584205	OID30746	P05090	trans	SNX17,ZNF513,EIF2B4,PPM1G,FTH1P3,GTF3C2	-0.052	13.632
	chr2	27508073	T	34.12	1	GALE	chr1	23800804	GALE	UDP-glucose 4-epimerase	Q14376	trans	GCKR,FNDC4,IFT172,KRTCAP3,NRBP1,C2orf16	0.09	25.58			chr2	27375230	T	33.9	0.958438	PCBP2	chr12	53452102	OID31003	Q15366	trans	SNX17,ZNF513,EIF2B4,PPM1G,FTH1P3,GTF3C2	0.044	10.275
	chr2	27508073	T	34.12	1	CD59	chr11	33736479	CD59	CD59 glycoprotein	P13987	trans	GCKR,FNDC4,IFT172,KRTCAP3,NRBP1,C2orf16	-0.06	12.59			chr2	27375230	T	33.9	0.958438	PHACTR2	chr6	143536845	OID31009	O75167	trans	SNX17,ZNF513,EIF2B4,PPM1G,FTH1P3,GTF3C2	0.042	9.5226
	chr2	27508073	T	34.12	1	SYTL4	chrX	100732148	SYTL4	Synaptotagmin-like protein 4	Q96C24	trans	GCKR,FNDC4,IFT172,KRTCAP3,NRBP1,C2orf16	0.06	11.92			chr2	27375230	T	33.9	0.958438	CACNB3	chr12	48813794	OID31039	P54284	trans	SNX17,ZNF513,EIF2B4,PPM1G,FTH1P3,GTF3C2	0.042	9.4681
	chr2	27508073	T	34.12	1	EGFLAM	chr5	38258408	EGFLA	Pikachurin	Q63HQ2	trans	GCKR,FNDC4,IFT172,KRTCAP3,NRBP1,C2orf16	-0.07	14.01			chr2	27375230	T	33.9	0.958438	FGD3	chr9	92947451	OID31040	Q5JSP0	trans	SNX17,ZNF513,EIF2B4,PPM1G,FTH1P3,GTF3C2	0.042	9.2732
	chr2	27508073	T	34.12	1	CLIC5	chr6	46129809	CLIC5	Chloride intracellular channel protein 5	Q9NZA1	trans	GCKR,FNDC4,IFT172,KRTCAP3,NRBP1,C2orf16	-0.06	9.54			chr2	27375230	T	33.9	0.958438	LDLRAP1	chr1	25543580	OID31068	Q5SW96	trans	SNX17,ZNF513,EIF2B4,PPM1G,FTH1P3,GTF3C2	0.048	11.981
	chr2	27508073	T	34.12	1	EFS	chr14	23365633	EFS	Embryonal Fyn-associated substrate	O43281	trans	GCKR,FNDC4,IFT172,KRTCAP3,NRBP1,C2orf16	0.07	13.98			chr2	27375230	T	33.9	0.958438	OPHN1	chrX	68433913	OID31087	O60890	trans	SNX17,ZNF513,EIF2B4,PPM1G,FTH1P3,GTF3C2	0.043	9.7216
	chr2	27508073	T	34.12	1	NLRP4	chr19	55836577	NALP4	"NACHT, LRR and PYD domains-containing protein 4"	Q96MN2	trans	GCKR,FNDC4,IFT172,KRTCAP3,NRBP1,C2orf16	0.05	8.82			chr2	27375230	T	33.9	0.958438	DOK1	chr2	74549026	OID31111	Q99704	trans	SNX17,ZNF513,EIF2B4,PPM1G,FTH1P3,GTF3C2	0.046	11.009
	chr2	27508073	T	34.12	1	HERC5	chr4	88456603	HERC5	E3 ISG15--protein ligase HERC5	Q9UII4	trans	GCKR,FNDC4,IFT172,KRTCAP3,NRBP1,C2orf16	0.07	14.62			chr2	27375230	T	33.9	0.958438	ARHGEF1	chr19	41883161	OID31133	Q92888	trans	SNX17,ZNF513,EIF2B4,PPM1G,FTH1P3,GTF3C2	0.041	9.0628
	chr2	27508073	T	34.12	1	TP53I11	chr11	44951306	P5I11	Tumor protein p53-inducible protein 11	O14683	trans	GCKR,FNDC4,IFT172,KRTCAP3,NRBP1,C2orf16	0.09	25.08			chr2	27375230	T	33.9	0.958438	SERPINH1	chr11	75562056	OID31322	P50454	trans	SNX17,ZNF513,EIF2B4,PPM1G,FTH1P3,GTF3C2	0.045	10.573
	chr2	27508073	T	34.12	1	RSPO3	chr6	127118670	RSPO3	R-spondin-3	Q9BXY4	trans	GCKR,FNDC4,IFT172,KRTCAP3,NRBP1,C2orf16	-0.06	11.21			chr2	27375230	T	33.9	0.958438	GPRC5C	chr17	74424851	OID31340	Q9NQ84	trans	SNX17,ZNF513,EIF2B4,PPM1G,FTH1P3,GTF3C2	0.044	9.8755
	chr2	27508073	T	34.12	1	FLRT2	chr14	85527371	FLRT2	Leucine-rich repeat transmembrane protein FLRT2	O43155	trans	GCKR,FNDC4,IFT172,KRTCAP3,NRBP1,C2orf16	-0.08	19.44			chr2	27375230	T	33.9	0.958438	PPP1CC	chr12	110742939	OID31360	P36873	trans	SNX17,ZNF513,EIF2B4,PPM1G,FTH1P3,GTF3C2	0.044	10.44
	chr2	27508073	T	34.12	1	LTBP4	chr19	40592887	LTBP4	Latent-transforming growth factor beta-binding protein 4	Q8N2S1	trans	GCKR,FNDC4,IFT172,KRTCAP3,NRBP1,C2orf16	-0.06	13.04			chr2	27375230	T	33.9	0.958438	CMIP	chr16	81445170	OID31406	Q8IY22	trans	SNX17,ZNF513,EIF2B4,PPM1G,FTH1P3,GTF3C2	0.043	9.8646
	chr2	27508073	T	34.12	1	TMEM132D	chr12	129903667	T132D	Transmembrane protein 132D	Q14C87	trans	GCKR,FNDC4,IFT172,KRTCAP3,NRBP1,C2orf16	-0.06	11.02			chr2	27375230	T	33.9	0.958438	TMEM106A	chr17	43211835	OID31411	Q96A25	trans	SNX17,ZNF513,EIF2B4,PPM1G,FTH1P3,GTF3C2	0.047	11.634
	chr2	27508073	T	34.12	1	NEURL4	chr17	7329319	NEUL4	Neuralized-like protein 4	Q96JN8	trans	GCKR,FNDC4,IFT172,KRTCAP3,NRBP1,C2orf16	0.05	10.13			chr2	27375230	T	33.9	0.958438	USP25	chr21	15730025	OID31428	Q9UHP3	trans	SNX17,ZNF513,EIF2B4,PPM1G,FTH1P3,GTF3C2	0.041	8.8661
	chr2	27508073	T	34.12	1	SLC35G2	chr3	136819018	S35G2	Solute carrier family 35 member G2	Q8TBE7	trans	GCKR,FNDC4,IFT172,KRTCAP3,NRBP1,C2orf16	0.05	8.79			chr2	27375230	T	33.9	0.958438	EIF2AK2	chr2	37157065	OID31442	P19525	trans	SNX17,ZNF513,EIF2B4,PPM1G,FTH1P3,GTF3C2	0.043	10.072
	chr2	27508073	T	34.12	1	HS6ST2	chrX	132961395	H6ST2	Heparan-sulfate 6-O-sulfotransferase 2	Q96MM7	trans	GCKR,FNDC4,IFT172,KRTCAP3,NRBP1,C2orf16	-0.09	26.75			chr2	27375230	T	33.9	0.958438	TMED8	chr14	77377109	OID31462	Q6PL24	trans	SNX17,ZNF513,EIF2B4,PPM1G,FTH1P3,GTF3C2	0.043	9.9332
	chr2	27508073	T	34.12	1	NAP1L2	chrX	73214874	NP1L2	Nucleosome assembly protein 1-like 2	Q9ULW6	trans	GCKR,FNDC4,IFT172,KRTCAP3,NRBP1,C2orf16	0.05	9.03			chr2	27375230	T	33.9	0.958438	ATG16L1	chr2	233210051	OID31466	Q676U5	trans	SNX17,ZNF513,EIF2B4,PPM1G,FTH1P3,GTF3C2	0.042	9.5834
	chr2	27508073	T	34.12	1	TOM1L1	chr17	54900690	TM1L1	TOM1-like protein 1	O75674	trans	GCKR,FNDC4,IFT172,KRTCAP3,NRBP1,C2orf16	0.06	10.29			chr2	27375230	T	33.9	0.958438	KAZN	chr1	13892792	OID31481	Q674X7	trans	SNX17,ZNF513,EIF2B4,PPM1G,FTH1P3,GTF3C2	0.042	9.477
	chr2	27508073	T	34.12	1	CSF1R	chr5	150113372	M-CSF R	Macrophage colony-stimulating factor 1 receptor	P07333	trans	GCKR,FNDC4,IFT172,KRTCAP3,NRBP1,C2orf16	-0.06	12.48			chr2	27375230	T	33.9	0.958438	UFD1	chr22	19479215	OID31486	Q92890	trans	SNX17,ZNF513,EIF2B4,PPM1G,FTH1P3,GTF3C2	0.052	13.932
	chr2	27508073	T	34.12	1	INHBA	chr7	41710532	Inhibin bA chain	Inhibin beta A chain	P08476	trans	GCKR,FNDC4,IFT172,KRTCAP3,NRBP1,C2orf16	0.1	30.1			chr2	27375230	T	33.9	0.958438	IST1	chr16	71845996	OID31497	P53990	trans	SNX17,ZNF513,EIF2B4,PPM1G,FTH1P3,GTF3C2	0.044	10.429
	chr2	27508073	T	34.12	1	NAB1	chr2	190648859	NAB1	NGFI-A-binding protein 1	Q13506	trans	GCKR,FNDC4,IFT172,KRTCAP3,NRBP1,C2orf16	0.06	11.52			chr2	27375230	T	33.9	0.958438	CIRBP	chr19	1259384	OID31503	Q14011	trans	SNX17,ZNF513,EIF2B4,PPM1G,FTH1P3,GTF3C2	0.045	10.458
	chr2	27508073	T	34.12	1	DCP1A	chr3	53347627	DCP1A	mRNA-decapping enzyme 1A	Q9NPI6	trans	GCKR,FNDC4,IFT172,KRTCAP3,NRBP1,C2orf16	-0.06	12.47			chr2	27375230	T	33.9	0.958438	NDUFB7	chr19	14572062	OID31521	P17568	trans	SNX17,ZNF513,EIF2B4,PPM1G,FTH1P3,GTF3C2	0.042	9.3859
	chr2	27508073	T	34.12	1	IL15RA	chr10	5978741	IL-15 Ra	Interleukin-15 receptor subunit alpha	Q13261	trans	GCKR,FNDC4,IFT172,KRTCAP3,NRBP1,C2orf16	-0.06	12.92			chr2	27508073	T	34.12	1	SLITRK6	chr13	85799488	OID20094	Q9H5Y7	trans	GCKR,FNDC4,IFT172,KRTCAP3,NRBP1,C2orf16	-0.076	30.144
	chr2	27508073	T	34.12	1	EFNA2	chr19	1282816	Ephrin-A2	Ephrin-A2	O43921	trans	GCKR,FNDC4,IFT172,KRTCAP3,NRBP1,C2orf16	-0.07	14.69			chr2	27508073	T	34.12	1	CLEC1A	chr12	10111627	OID20099	Q8NC01	trans	GCKR,FNDC4,IFT172,KRTCAP3,NRBP1,C2orf16	-0.048	12.732
	chr2	27508073	T	34.12	1	EFNB2	chr13	106535040	EFNB2	Ephrin-B2	P52799	trans	GCKR,FNDC4,IFT172,KRTCAP3,NRBP1,C2orf16	-0.07	13.82			chr2	27508073	T	34.12	1	BOC	chr3	113211003	OID20116	Q9BWV1	trans	GCKR,FNDC4,IFT172,KRTCAP3,NRBP1,C2orf16	-0.073	26.715
	chr2	27508073	T	34.12	1	CD93	chr20	23086830	C1QR1	Complement component C1q receptor	Q9NPY3	trans	GCKR,FNDC4,IFT172,KRTCAP3,NRBP1,C2orf16	-0.08	19.82			chr2	27508073	T	34.12	1	LEPR	chr1	65420652	OID20128	P48357	trans	GCKR,FNDC4,IFT172,KRTCAP3,NRBP1,C2orf16	0.144	103.51
	chr2	27508073	T	34.12	1	VPS29	chr12	110502140	VPS29	Vacuolar protein sorting-associated protein 29	Q9UBQ0	trans	GCKR,FNDC4,IFT172,KRTCAP3,NRBP1,C2orf16	0.06	10			chr2	27508073	T	34.12	1	ACY1	chr3	51983278	OID20137	Q03154	trans	GCKR,FNDC4,IFT172,KRTCAP3,NRBP1,C2orf16	0.068	23.243
	chr2	27508073	T	34.12	1	FAM69C	chr18	74464646	FA69C	Protein FAM69C	Q0P6D2	trans	GCKR,FNDC4,IFT172,KRTCAP3,NRBP1,C2orf16	0.06	11.26			chr2	27508073	T	34.12	1	IGFBPL1	chr9	38424447	OID20155	Q8WX77	trans	GCKR,FNDC4,IFT172,KRTCAP3,NRBP1,C2orf16	0.062	17.241
	chr2	27508073	T	34.12	1	VOPP1	chr7	55572520	ECOP	"Vesicular, overexpressed in cancer, prosurvival protein 1"	Q96AW1	trans	GCKR,FNDC4,IFT172,KRTCAP3,NRBP1,C2orf16	-0.07	14.15			chr2	27508073	T	34.12	1	SORT1	chr1	109397951	OID20213	Q99523	trans	GCKR,FNDC4,IFT172,KRTCAP3,NRBP1,C2orf16	0.041	8.8278
	chr2	27508073	T	34.12	1	CST6	chr11	66011990	Cystatin M	Cystatin-M	Q15828	trans	GCKR,FNDC4,IFT172,KRTCAP3,NRBP1,C2orf16	-0.06	10.21			chr2	27508073	T	34.12	1	ROR1	chr1	63774022	OID20224	Q01973	trans	GCKR,FNDC4,IFT172,KRTCAP3,NRBP1,C2orf16	-0.07	25.247
	chr2	27508073	T	34.12	1	SELM	chr22	31107587	SELM	Selenoprotein M	Q8WWX9	trans	GCKR,FNDC4,IFT172,KRTCAP3,NRBP1,C2orf16	-0.06	10.86			chr2	27508073	T	34.12	1	CDH5	chr16	66366622	OID20243	P33151	trans	GCKR,FNDC4,IFT172,KRTCAP3,NRBP1,C2orf16	-0.06	18.38
	chr2	27508073	T	34.12	1	NRP2	chr2	205682499	Neuropilin-2	Neuropilin-2	O60462	trans	GCKR,FNDC4,IFT172,KRTCAP3,NRBP1,C2orf16	-0.06	12.41			chr2	27508073	T	34.12	1	NOTCH3	chr19	15200981	OID20253	Q9UM47	trans	GCKR,FNDC4,IFT172,KRTCAP3,NRBP1,C2orf16	-0.073	26.569
	chr2	27508073	T	34.12	1	UNC5B	chr10	71212534	UNC5B	Netrin receptor UNC5B	Q8IZJ1	trans	GCKR,FNDC4,IFT172,KRTCAP3,NRBP1,C2orf16	-0.07	15.8			chr2	27508073	T	34.12	1	XG	chrX	2752050	OID20259	P55808	trans	GCKR,FNDC4,IFT172,KRTCAP3,NRBP1,C2orf16	-0.042	9.4699
	chr2	27508073	T	34.12	1	CES1	chr16	55833163	"carboxylesterase, liver"	Liver carboxylesterase 1	P23141	trans	GCKR,FNDC4,IFT172,KRTCAP3,NRBP1,C2orf16	0.08	23.47			chr2	27508073	T	34.12	1	ADGRE5	chr19	14380501	OID20260	P48960	trans	GCKR,FNDC4,IFT172,KRTCAP3,NRBP1,C2orf16	-0.058	16.374
	chr2	27508073	T	34.12	1	PRSS8	chr16	31135762	Prostasin	Prostasin	Q16651	trans	GCKR,FNDC4,IFT172,KRTCAP3,NRBP1,C2orf16	0.07	14.87			chr2	27508073	T	34.12	1	ENPP2	chr8	119673453	OID20288	Q13822	trans	GCKR,FNDC4,IFT172,KRTCAP3,NRBP1,C2orf16	-0.04	9.0884
	chr2	27508073	T	34.12	1	EPHB4	chr7	100827521	EphB4	Ephrin type-B receptor 4	P54760	trans	GCKR,FNDC4,IFT172,KRTCAP3,NRBP1,C2orf16	-0.06	13.32			chr2	27508073	T	34.12	1	PTPRS	chr19	5340803	OID20306	Q13332	trans	GCKR,FNDC4,IFT172,KRTCAP3,NRBP1,C2orf16	-0.1	47.678
	chr2	27508073	T	34.12	1	SLITRK1	chr13	83882393	SLIK1	SLIT and NTRK-like protein 1	Q96PX8	trans	GCKR,FNDC4,IFT172,KRTCAP3,NRBP1,C2orf16	-0.06	13.86			chr2	27508073	T	34.12	1	CNTN1	chr12	40692442	OID20307	Q12860	trans	GCKR,FNDC4,IFT172,KRTCAP3,NRBP1,C2orf16	-0.047	11.258
	chr2	27508073	T	34.12	1	ANTXR2	chr4	80073472	ANTR2	Anthrax toxin receptor 2	P58335	trans	GCKR,FNDC4,IFT172,KRTCAP3,NRBP1,C2orf16	-0.06	12.97			chr2	27508073	T	34.12	1	NOTCH1	chr9	136545862	OID20311	P46531	trans	GCKR,FNDC4,IFT172,KRTCAP3,NRBP1,C2orf16	-0.062	19.573
	chr2	27508073	T	34.12	1	KRT19	chr17	41528389	Keratin 19	"Keratin, type I cytoskeletal 19"	P08727	trans	GCKR,FNDC4,IFT172,KRTCAP3,NRBP1,C2orf16	0.09	24.49			chr2	27508073	T	34.12	1	CD59	chr11	33736445	OID20339	P13987	trans	GCKR,FNDC4,IFT172,KRTCAP3,NRBP1,C2orf16	-0.041	8.7633
	chr2	27508073	T	34.12	1	EPHA4	chr2	221574202	EPHA4	Ephrin type-A receptor 4	P54764	trans	GCKR,FNDC4,IFT172,KRTCAP3,NRBP1,C2orf16	-0.08	21.32			chr2	27508073	T	34.12	1	VASN	chr16	4371848	OID20345	Q6EMK4	trans	GCKR,FNDC4,IFT172,KRTCAP3,NRBP1,C2orf16	-0.066	22.751
	chr2	27508073	T	34.12	1	UNC5D	chr8	35235456	UNC5H4	Netrin receptor UNC5D	Q6UXZ4	trans	GCKR,FNDC4,IFT172,KRTCAP3,NRBP1,C2orf16	-0.07	14.97			chr2	27508073	T	34.12	1	CTSD	chr11	1764573	OID20358	P07339	trans	GCKR,FNDC4,IFT172,KRTCAP3,NRBP1,C2orf16	0.064	20.83
	chr2	27508073	T	34.12	1	NRXN3	chr14	77979903	NRX3A	Neurexin-3	Q9Y4C0	trans	GCKR,FNDC4,IFT172,KRTCAP3,NRBP1,C2orf16	-0.08	20.52			chr2	27508073	T	34.12	1	SPARCL1	chr4	87531061	OID20361	Q14515	trans	GCKR,FNDC4,IFT172,KRTCAP3,NRBP1,C2orf16	-0.046	13.129
	chr2	27508073	T	34.12	1	A1BG	chr19	58353499	Alpha-1B-glycoprotein	Alpha-1B-glycoprotein	P04217	trans	GCKR,FNDC4,IFT172,KRTCAP3,NRBP1,C2orf16	0.1	33.57			chr2	27508073	T	34.12	1	CD93	chr20	23086340	OID20397	Q9NPY3	trans	GCKR,FNDC4,IFT172,KRTCAP3,NRBP1,C2orf16	-0.066	21.728
	chr2	27508073	T	34.12	1	RSPO1	chr1	37634923	RSPO1	R-spondin-1	Q2MKA7	trans	GCKR,FNDC4,IFT172,KRTCAP3,NRBP1,C2orf16	-0.05	10.04			chr2	27508073	T	34.12	1	PTGDS	chr9	136977505	OID20408	P41222	trans	GCKR,FNDC4,IFT172,KRTCAP3,NRBP1,C2orf16	-0.044	10.075
	chr2	27508073	T	34.12	1	ADAMTSL1	chr9	17906514	ATL1	ADAMTS-like protein 1	Q8N6G6	trans	GCKR,FNDC4,IFT172,KRTCAP3,NRBP1,C2orf16	-0.06	11.97			chr2	27508073	T	34.12	1	CCL5	chr17	35880793	OID20412	P13501	trans	GCKR,FNDC4,IFT172,KRTCAP3,NRBP1,C2orf16	0.043	10.185
	chr2	27508073	T	34.12	1	CADM2	chr3	84958981	Nectin-like protein 3	Cell adhesion molecule 2	Q8N3J6	trans	GCKR,FNDC4,IFT172,KRTCAP3,NRBP1,C2orf16	-0.06	13.23			chr2	27508073	T	34.12	1	IGFBP6	chr12	53097436	OID20413	P24592	trans	GCKR,FNDC4,IFT172,KRTCAP3,NRBP1,C2orf16	-0.045	10.675
	chr2	27508073	T	34.12	1	RNASET2	chr6	166956589	RNT2	Ribonuclease T2	O00584	trans	GCKR,FNDC4,IFT172,KRTCAP3,NRBP1,C2orf16	-0.06	10.53			chr2	27508073	T	34.12	1	MVK	chr12	109573255	OID20459	Q03426	trans	GCKR,FNDC4,IFT172,KRTCAP3,NRBP1,C2orf16	0.042	9.5926
	chr2	27508073	T	34.12	1	KREMEN1	chr22	29073077	KREM1	Kremen protein 1	Q96MU8	trans	GCKR,FNDC4,IFT172,KRTCAP3,NRBP1,C2orf16	-0.07	13.47			chr2	27508073	T	34.12	1	YTHDF3	chr8	63168553	OID20478	Q7Z739	trans	GCKR,FNDC4,IFT172,KRTCAP3,NRBP1,C2orf16	0.047	11.678
	chr2	27508073	T	34.12	1	DCUN1D1	chr3	182986364	DCNL1	DCN1-like protein 1	Q96GG9	trans	GCKR,FNDC4,IFT172,KRTCAP3,NRBP1,C2orf16	0.07	15.78			chr2	27508073	T	34.12	1	ITGA11	chr15	68432162	OID20581	Q9UKX5	trans	GCKR,FNDC4,IFT172,KRTCAP3,NRBP1,C2orf16	-0.064	20.011
	chr2	27508073	T	34.12	1	ALDH5A1	chr6	24494968	SSDH	"Succinate-semialdehyde dehydrogenase, mitochondrial"	P51649	trans	GCKR,FNDC4,IFT172,KRTCAP3,NRBP1,C2orf16	0.06	15.06			chr2	27508073	T	34.12	1	IL17RB	chr3	53846580	OID20585	Q9NRM6	trans	GCKR,FNDC4,IFT172,KRTCAP3,NRBP1,C2orf16	-0.063	19.501
	chr2	27508073	T	34.12	1	ALDOB	chr9	101435780	ALDOB	Fructose-bisphosphate aldolase B	P05062	trans	GCKR,FNDC4,IFT172,KRTCAP3,NRBP1,C2orf16	0.09	25.71			chr2	27508073	T	34.12	1	LIFR	chr5	38608354	OID20606	P42702	trans	GCKR,FNDC4,IFT172,KRTCAP3,NRBP1,C2orf16	-0.046	11.329
	chr2	27508073	T	34.12	1	IL11RA	chr9	34652184	IL-11 RA	Interleukin-11 receptor subunit alpha	Q14626	trans	GCKR,FNDC4,IFT172,KRTCAP3,NRBP1,C2orf16	-0.08	18.23			chr2	27508073	T	34.12	1	TNFSF10	chr3	172523507	OID20611	P50591	trans	GCKR,FNDC4,IFT172,KRTCAP3,NRBP1,C2orf16	-0.044	10.189
	chr2	27508073	T	34.12	1	LRIG1	chr3	66501263	LRIG1	Leucine-rich repeats and immunoglobulin-like domains protein 1	Q96JA1	trans	GCKR,FNDC4,IFT172,KRTCAP3,NRBP1,C2orf16	-0.05	10.13			chr2	27508073	T	34.12	1	CKAP4	chr12	106304279	OID20617	Q07065	trans	GCKR,FNDC4,IFT172,KRTCAP3,NRBP1,C2orf16	-0.047	11.307
	chr2	27508073	T	34.12	1	SERPINB13	chr18	63586653	SPB13	Serpin B13	Q9UIV8	trans	GCKR,FNDC4,IFT172,KRTCAP3,NRBP1,C2orf16	-0.07	14.19			chr2	27508073	T	34.12	1	BSG	chr19	571277	OID20626	P35613	trans	GCKR,FNDC4,IFT172,KRTCAP3,NRBP1,C2orf16	-0.062	19.373
	chr2	27508073	T	34.12	1	CD97	chr19	14381143	CD97	CD97 antigen	P48960	trans	GCKR,FNDC4,IFT172,KRTCAP3,NRBP1,C2orf16	-0.06	9.62			chr2	27508073	T	34.12	1	IFNGR1	chr6	137219449	OID20678	P15260	trans	GCKR,FNDC4,IFT172,KRTCAP3,NRBP1,C2orf16	-0.06	17.764
	chr2	27508073	T	34.12	1	HS6ST3	chr13	96090633	H6ST3	Heparan-sulfate 6-O-sulfotransferase 3	Q8IZP7	trans	GCKR,FNDC4,IFT172,KRTCAP3,NRBP1,C2orf16	-0.06	11.32			chr2	27508073	T	34.12	1	CRLF1	chr19	18607741	OID20699	O75462	trans	GCKR,FNDC4,IFT172,KRTCAP3,NRBP1,C2orf16	-0.043	9.4242
	chr2	27508073	T	34.12	1	HSPB6	chr19	35757029	HSPB6	Heat shock protein beta-6	O14558	trans	GCKR,FNDC4,IFT172,KRTCAP3,NRBP1,C2orf16	-0.06	10.27			chr2	27508073	T	34.12	1	ERBB3	chr12	56079857	OID20705	P21860	trans	GCKR,FNDC4,IFT172,KRTCAP3,NRBP1,C2orf16	0.143	99.398
	chr2	27508073	T	34.12	1	MARCKSL1	chr1	32336239	MARCKSL1	MARCKS-related protein	P49006	trans	GCKR,FNDC4,IFT172,KRTCAP3,NRBP1,C2orf16	-0.05	9.03			chr2	27508073	T	34.12	1	CCN2	chr6	131951373	OID20709	P29279	trans	GCKR,FNDC4,IFT172,KRTCAP3,NRBP1,C2orf16	0.041	9.4275
	chr2	27508073	T	34.12	1	HN1	chr17	75154683	HN1	Hematological and neurological expressed 1 protein	Q9UK76	trans	GCKR,FNDC4,IFT172,KRTCAP3,NRBP1,C2orf16	0.05	9.66			chr2	27508073	T	34.12	1	SHMT1	chr17	18363563	OID20714	P34896	trans	GCKR,FNDC4,IFT172,KRTCAP3,NRBP1,C2orf16	0.045	12.473
	chr2	27508073	T	34.12	1	PLXND1	chr3	129606739	PLXD1	Plexin-D1	Q9Y4D7	trans	GCKR,FNDC4,IFT172,KRTCAP3,NRBP1,C2orf16	-0.06	13.89			chr2	27508073	T	34.12	1	CD58	chr1	116571039	OID20716	P19256	trans	GCKR,FNDC4,IFT172,KRTCAP3,NRBP1,C2orf16	-0.06	18.339
	chr2	27508073	T	34.12	1	SEZ6L	chr22	26169473	SEZ6L	Seizure 6-like protein	Q9BYH1	trans	GCKR,FNDC4,IFT172,KRTCAP3,NRBP1,C2orf16	-0.08	18.37			chr2	27508073	T	34.12	1	ENPP5	chr6	46170971	OID20736	Q9UJA9	trans	GCKR,FNDC4,IFT172,KRTCAP3,NRBP1,C2orf16	-0.042	9.3725
	chr2	27508073	T	34.12	1	INHBA	chr7	41710532	Activin A	Inhibin beta A chain	P08476	trans	GCKR,FNDC4,IFT172,KRTCAP3,NRBP1,C2orf16	0.07	14.69			chr2	27508073	T	34.12	1	PRSS8	chr16	31135762	OID20763	Q16651	trans	GCKR,FNDC4,IFT172,KRTCAP3,NRBP1,C2orf16	0.064	20.914
	chr2	27508073	T	34.12	1	TIMP1	chrX	47582290	TIMP-1	Metalloproteinase inhibitor 1	P01033	trans	GCKR,FNDC4,IFT172,KRTCAP3,NRBP1,C2orf16	-0.05	9.23			chr2	27508073	T	34.12	1	FST	chr5	53480409	OID20770	P19883	trans	GCKR,FNDC4,IFT172,KRTCAP3,NRBP1,C2orf16	0.118	69.593
	chr2	27508073	T	34.12	1	APCS	chr1	159587825	SAP	Serum amyloid P-component	P02743	trans	GCKR,FNDC4,IFT172,KRTCAP3,NRBP1,C2orf16	0.07	15.53			chr2	27508073	T	34.12	1	PHOSPHO1	chr17	49230766	OID20922	Q8TCT1	trans	GCKR,FNDC4,IFT172,KRTCAP3,NRBP1,C2orf16	-0.048	11.726
	chr2	27508073	T	34.12	1	ROR1	chr1	63774018	ROR1	Inactive tyrosine-protein kinase transmembrane receptor ROR1	Q01973	trans	GCKR,FNDC4,IFT172,KRTCAP3,NRBP1,C2orf16	-0.08	20.81			chr2	27508073	T	34.12	1	ADGRB3	chr6	68635367	OID20974	O60242	trans	GCKR,FNDC4,IFT172,KRTCAP3,NRBP1,C2orf16	-0.049	17.534
	chr2	27508073	T	34.12	1	CST3	chr20	23638048	Cystatin C	Cystatin-C	P01034	trans	GCKR,FNDC4,IFT172,KRTCAP3,NRBP1,C2orf16	-0.07	14.72			chr2	27508073	T	34.12	1	CX3CL1	chr16	57372458	OID20976	P78423	trans	GCKR,FNDC4,IFT172,KRTCAP3,NRBP1,C2orf16	-0.056	16.356
	chr2	27508073	T	34.12	1	EFNA4	chr1	155063736	Ephrin-A4	Ephrin-A4	P52798	trans	GCKR,FNDC4,IFT172,KRTCAP3,NRBP1,C2orf16	-0.07	14.28			chr2	27508073	T	34.12	1	EPHB6	chr7	142855061	OID20982	O15197	trans	GCKR,FNDC4,IFT172,KRTCAP3,NRBP1,C2orf16	-0.045	10.547
	chr2	27508073	T	34.12	1	EFNA5	chr5	107670895	Ephrin-A5	Ephrin-A5	P52803	trans	GCKR,FNDC4,IFT172,KRTCAP3,NRBP1,C2orf16	-0.08	18.61			chr2	27508073	T	34.12	1	ROBO2	chr3	75906695	OID21007	Q9HCK4	trans	GCKR,FNDC4,IFT172,KRTCAP3,NRBP1,C2orf16	-0.043	9.7054
	chr2	27508073	T	34.12	1	ERBB3	chr12	56080024	ERBB3	Receptor tyrosine-protein kinase erbB-3	P21860	trans	GCKR,FNDC4,IFT172,KRTCAP3,NRBP1,C2orf16	0.06	11.82			chr2	27508073	T	34.12	1	CDH3	chr16	68636189	OID21008	P22223	trans	GCKR,FNDC4,IFT172,KRTCAP3,NRBP1,C2orf16	-0.06	18.362
	chr2	27508073	T	34.12	1	CDH3	chr16	68644835	P-Cadherin	Cadherin-3	P22223	trans	GCKR,FNDC4,IFT172,KRTCAP3,NRBP1,C2orf16	0.09	24.66			chr2	27508073	T	34.12	1	THY1	chr11	119424985	OID21050	P04216	trans	GCKR,FNDC4,IFT172,KRTCAP3,NRBP1,C2orf16	-0.057	16.715
	chr2	27508073	T	34.12	1	TNFRSF1A	chr12	6342117	TNF sR-I	Tumor necrosis factor receptor superfamily member 1A	P19438	trans	GCKR,FNDC4,IFT172,KRTCAP3,NRBP1,C2orf16	-0.06	13.23			chr2	27508073	T	34.12	1	TNFRSF21	chr6	47309905	OID21052	O75509	trans	GCKR,FNDC4,IFT172,KRTCAP3,NRBP1,C2orf16	-0.067	22.253
	chr2	27508073	T	34.12	1	PROS1	chr3	93974090	Protein S	Vitamin K-dependent protein S	P07225	trans	GCKR,FNDC4,IFT172,KRTCAP3,NRBP1,C2orf16	0.05	8.78			chr2	27508073	T	34.12	1	CLEC1B	chr12	10013424	OID21061	Q9P126	trans	GCKR,FNDC4,IFT172,KRTCAP3,NRBP1,C2orf16	0.048	12.254
	chr2	27508073	T	34.12	1	IGFBP1	chr7	45888418	IGFBP-1	Insulin-like growth factor-binding protein 1	P08833	trans	GCKR,FNDC4,IFT172,KRTCAP3,NRBP1,C2orf16	0.06	13.86			chr2	27508073	T	34.12	1	JAM2	chr21	25639272	OID21064	P57087	trans	GCKR,FNDC4,IFT172,KRTCAP3,NRBP1,C2orf16	-0.054	14.856
	chr2	27508073	T	34.12	1	MMP3	chr11	102843689	MMP-3	Stromelysin-1	P08254	trans	GCKR,FNDC4,IFT172,KRTCAP3,NRBP1,C2orf16	0.07	17.1			chr2	27508073	T	34.12	1	RGMA	chr15	93089204	OID21065	Q96B86	trans	GCKR,FNDC4,IFT172,KRTCAP3,NRBP1,C2orf16	-0.084	35.082
	chr2	27508073	T	34.12	1	CDH5	chr16	66366606	Cadherin-5	Cadherin-5	P33151	trans	GCKR,FNDC4,IFT172,KRTCAP3,NRBP1,C2orf16	-0.09	28.36			chr2	27508073	T	34.12	1	CD109	chr6	73695785	OID21108	Q6YHK3	trans	GCKR,FNDC4,IFT172,KRTCAP3,NRBP1,C2orf16	-0.057	26.885
	chr2	27508073	T	34.12	1	SPINT1	chr15	40844042	HAI-1	Kunitz-type protease inhibitor 1	O43278	trans	GCKR,FNDC4,IFT172,KRTCAP3,NRBP1,C2orf16	-0.06	10.68			chr2	27508073	T	34.12	1	CD99	chrX	2691179	OID21110	P14209	trans	GCKR,FNDC4,IFT172,KRTCAP3,NRBP1,C2orf16	-0.07	24.657
	chr2	27508073	T	34.12	1	GHR	chr5	42423774	Growth hormone receptor	Growth hormone receptor	P10912	trans	GCKR,FNDC4,IFT172,KRTCAP3,NRBP1,C2orf16	0.07	14.25			chr2	27508073	T	34.12	1	DSG2	chr18	31498043	OID21113	Q14126	trans	GCKR,FNDC4,IFT172,KRTCAP3,NRBP1,C2orf16	-0.056	15.851
	chr2	27508073	T	34.12	1	CNTN1	chr12	40692428	contactin-1	Contactin-1	Q12860	trans	GCKR,FNDC4,IFT172,KRTCAP3,NRBP1,C2orf16	-0.06	11.09			chr2	27508073	T	34.12	1	MFGE8	chr15	88913411	OID21134	Q08431	trans	GCKR,FNDC4,IFT172,KRTCAP3,NRBP1,C2orf16	0.069	23.673
	chr2	27508073	T	34.12	1	LSAMP	chr3	116445538	LSAMP	Limbic system-associated membrane protein	Q13449	trans	GCKR,FNDC4,IFT172,KRTCAP3,NRBP1,C2orf16	-0.09	24.08			chr2	27508073	T	34.12	1	SEZ6L2	chr16	29899547	OID21289	Q6UXD5	trans	GCKR,FNDC4,IFT172,KRTCAP3,NRBP1,C2orf16	-0.055	15.774
	chr2	27508073	T	34.12	1	MBL2	chr10	52772847	MBL	Mannose-binding protein C	P11226	trans	GCKR,FNDC4,IFT172,KRTCAP3,NRBP1,C2orf16	-0.08	25.55			chr2	27508073	T	34.12	1	IGSF3	chr1	116667755	OID21312	O75054	trans	GCKR,FNDC4,IFT172,KRTCAP3,NRBP1,C2orf16	-0.048	11.762
	chr2	27508073	T	34.12	1	MRC2	chr17	62627400	MRC2	C-type mannose receptor 2	Q9UBG0	trans	GCKR,FNDC4,IFT172,KRTCAP3,NRBP1,C2orf16	-0.08	19.42			chr2	27508073	T	34.12	1	DSG4	chr18	31376777	OID21325	Q86SJ6	trans	GCKR,FNDC4,IFT172,KRTCAP3,NRBP1,C2orf16	-0.06	18.248
	chr2	27508073	T	34.12	1	HP	chr16	72054591	"Haptoglobin, Mixed Type"	Haptoglobin	P00738	trans	GCKR,FNDC4,IFT172,KRTCAP3,NRBP1,C2orf16	0.05	10.29			chr2	27508073	T	34.12	1	EPHA2	chr1	16156087	OID21342	P29317	trans	GCKR,FNDC4,IFT172,KRTCAP3,NRBP1,C2orf16	-0.048	12.269
	chr2	27508073	T	34.12	1	C9	chr5	39364560	C9	Complement component C9	P02748	trans	GCKR,FNDC4,IFT172,KRTCAP3,NRBP1,C2orf16	-0.06	10.77			chr2	27508073	T	34.12	1	CA12	chr15	63382161	OID21344	O43570	trans	GCKR,FNDC4,IFT172,KRTCAP3,NRBP1,C2orf16	-0.08	33.004
	chr2	27508073	T	34.12	1	IL18BP	chr11	71997943	IL-18 BPa	Interleukin-18-binding protein	O95998	trans	GCKR,FNDC4,IFT172,KRTCAP3,NRBP1,C2orf16	-0.06	12.42			chr2	27508073	T	34.12	1	CCN1	chr1	85580761	OID21368	O00622	trans	GCKR,FNDC4,IFT172,KRTCAP3,NRBP1,C2orf16	0.048	11.863
	chr2	27508073	T	34.12	1	F10	chr13	113122798	Coagulation Factor Xa	Coagulation factor Xa	P00742	trans	GCKR,FNDC4,IFT172,KRTCAP3,NRBP1,C2orf16	0.07	13.79			chr2	27508073	T	34.12	1	ITGAV	chr2	186590065	OID21416	P06756	trans	GCKR,FNDC4,IFT172,KRTCAP3,NRBP1,C2orf16	-0.041	9.0946
	chr2	27508073	T	34.12	1	TNFRSF1B	chr1	12166947	TNF sR-II	Tumor necrosis factor receptor superfamily member 1B	P20333	trans	GCKR,FNDC4,IFT172,KRTCAP3,NRBP1,C2orf16	-0.07	14.22			chr2	27508073	T	34.12	1	CLMP	chr11	123195281	OID21419	Q9H6B4	trans	GCKR,FNDC4,IFT172,KRTCAP3,NRBP1,C2orf16	-0.063	19.44
	chr2	27508073	T	34.12	1	F7	chr13	113105772	Coagulation Factor VII	Coagulation factor VII	P08709	trans	GCKR,FNDC4,IFT172,KRTCAP3,NRBP1,C2orf16	0.07	15.4			chr2	27508073	T	34.12	1	TNFRSF19	chr13	23570370	OID21446	Q9NS68	trans	GCKR,FNDC4,IFT172,KRTCAP3,NRBP1,C2orf16	-0.048	12.187
	chr2	27508073	T	34.12	1	WFIKKN1	chr16	631011	WFKN1	"WAP, kazal, immunoglobulin, kunitz and NTR domain-containing protein 1"	Q96NZ8	trans	GCKR,FNDC4,IFT172,KRTCAP3,NRBP1,C2orf16	-0.05	9.34			chr2	27508073	T	34.12	1	SORD	chr15	45023104	OID21453	Q00796	trans	GCKR,FNDC4,IFT172,KRTCAP3,NRBP1,C2orf16	0.045	10.452
	chr2	27508073	T	34.12	1	CD48	chr1	160711851	CD48	CD48 antigen	P09326	trans	GCKR,FNDC4,IFT172,KRTCAP3,NRBP1,C2orf16	-0.06	13.13			chr2	27508073	T	34.12	1	DSG3	chr18	31447795	OID21460	P32926	trans	GCKR,FNDC4,IFT172,KRTCAP3,NRBP1,C2orf16	-0.08	31.167
	chr2	27508073	T	34.12	1	DLL4	chr15	40929332	DLL4	Delta-like protein 4	Q9NR61	trans	GCKR,FNDC4,IFT172,KRTCAP3,NRBP1,C2orf16	-0.06	10.25			chr2	27508073	T	34.12	1	L1CAM	chrX	153909223	OID21484	P32004	trans	GCKR,FNDC4,IFT172,KRTCAP3,NRBP1,C2orf16	-0.061	19.391
	chr2	27508073	T	34.12	1	FCGR3B	chr1	161631963	FCG3B	Low affinity immunoglobulin gamma Fc region receptor III-B	O75015	trans	GCKR,FNDC4,IFT172,KRTCAP3,NRBP1,C2orf16	-0.06	9.97			chr2	27508073	T	34.12	1	MANSC1	chr12	12350541	OID21492	Q9H8J5	trans	GCKR,FNDC4,IFT172,KRTCAP3,NRBP1,C2orf16	-0.087	37.51
	chr2	27508073	T	34.12	1	SERPIND1	chr22	20774094	Heparin cofactor II	Heparin cofactor 2	P05546	trans	GCKR,FNDC4,IFT172,KRTCAP3,NRBP1,C2orf16	0.09	23.4			chr2	27508073	T	34.12	1	TGFBR2	chr3	30606502	OID21493	P37173	trans	GCKR,FNDC4,IFT172,KRTCAP3,NRBP1,C2orf16	-0.061	18.978
	chr2	27508073	T	34.12	1	BMP1	chr8	22165139	BMP-1	Bone morphogenetic protein 1	P13497	trans	GCKR,FNDC4,IFT172,KRTCAP3,NRBP1,C2orf16	0.06	11.66			chr2	27508073	T	34.12	1	CTSF	chr11	66568841	OID21500	Q9UBX1	trans	GCKR,FNDC4,IFT172,KRTCAP3,NRBP1,C2orf16	0.107	58.577
	chr2	27508073	T	34.12	1	CHRDL1	chrX	110796058	CRDL1	Chordin-like protein 1	Q9BU40	trans	GCKR,FNDC4,IFT172,KRTCAP3,NRBP1,C2orf16	-0.05	8.95			chr2	27508073	T	34.12	1	FGFBP1	chr4	15938740	OID21507	Q14512	trans	GCKR,FNDC4,IFT172,KRTCAP3,NRBP1,C2orf16	-0.056	15.174
	chr2	27508073	T	34.12	1	POSTN	chr13	37598844	Periostin	Periostin	Q15063	trans	GCKR,FNDC4,IFT172,KRTCAP3,NRBP1,C2orf16	-0.05	8.98			chr2	27508073	T	34.12	1	KLK8	chr19	51002711	OID21517	O60259	trans	GCKR,FNDC4,IFT172,KRTCAP3,NRBP1,C2orf16	-0.049	11.744
	chr2	27508073	T	34.12	1	BCAN	chr1	156641947	PGCB	Brevican core protein	Q96GW7	trans	GCKR,FNDC4,IFT172,KRTCAP3,NRBP1,C2orf16	-0.06	11.66			chr2	27508073	T	34.12	1	DLL1	chr6	170306565	OID21525	O00548	trans	GCKR,FNDC4,IFT172,KRTCAP3,NRBP1,C2orf16	-0.043	9.8459
	chr2	27508073	T	34.12	1	CPB2	chr13	46105076	TAFI	Carboxypeptidase B2	Q96IY4	trans	GCKR,FNDC4,IFT172,KRTCAP3,NRBP1,C2orf16	0.05	9.9			chr2	27508073	T	34.12	1	LYPD3	chr19	43465660	OID21530	O95274	trans	GCKR,FNDC4,IFT172,KRTCAP3,NRBP1,C2orf16	-0.057	16.175
	chr2	27508073	T	34.12	1	PLG	chr6	160702192	Angiostatin	Angiostatin	P00747	trans	GCKR,FNDC4,IFT172,KRTCAP3,NRBP1,C2orf16	0.07	13.75			chr2	27508073	T	34.12	1	ENO3	chr17	4948092	OID30209	P13929	trans	GCKR,FNDC4,IFT172,KRTCAP3,NRBP1,C2orf16	0.046	10.852
	chr2	27508073	T	34.12	1	ESM1	chr5	54985586	Endocan	Endothelial cell-specific molecule 1	Q9NQ30	trans	GCKR,FNDC4,IFT172,KRTCAP3,NRBP1,C2orf16	-0.06	11.01			chr2	27508073	T	34.12	1	COQ7	chr16	19067599	OID30217	Q99807	trans	GCKR,FNDC4,IFT172,KRTCAP3,NRBP1,C2orf16	0.06	18.169
	chr2	27508073	T	34.12	1	EPHA5	chr4	65670495	EphA5	Ephrin type-A receptor 5	P54756	trans	GCKR,FNDC4,IFT172,KRTCAP3,NRBP1,C2orf16	-0.06	13.95			chr2	27508073	T	34.12	1	SCN4B	chr11	118152888	OID30277	Q8IWT1	trans	GCKR,FNDC4,IFT172,KRTCAP3,NRBP1,C2orf16	-0.055	15.682
	chr2	27508073	T	34.12	1	PAPPA	chr9	116153751	PAPP-A	Pappalysin-1	Q13219	trans	GCKR,FNDC4,IFT172,KRTCAP3,NRBP1,C2orf16	-0.06	12.68			chr2	27508073	T	34.12	1	ECHDC3	chr10	11742366	OID30293	Q96DC8	trans	GCKR,FNDC4,IFT172,KRTCAP3,NRBP1,C2orf16	0.05	13.633
	chr2	27508073	T	34.12	1	PLG	chr6	160702192	Plasminogen	Plasminogen	P00747	trans	GCKR,FNDC4,IFT172,KRTCAP3,NRBP1,C2orf16	0.06	12.52			chr2	27508073	T	34.12	1	UPB1	chr22	24494107	OID30352	Q9UBR1	trans	GCKR,FNDC4,IFT172,KRTCAP3,NRBP1,C2orf16	0.054	14.628
	chr2	27508073	T	34.12	1	KLKB1	chr4	186215713	Prekallikrein	Plasma kallikrein	P03952	trans	GCKR,FNDC4,IFT172,KRTCAP3,NRBP1,C2orf16	0.1	29.13			chr2	27508073	T	34.12	1	MYH9	chr22	36388018	OID30382	P35579	trans	GCKR,FNDC4,IFT172,KRTCAP3,NRBP1,C2orf16	0.051	13.509
	chr2	27508073	T	34.12	1	F2	chr11	46719165	Thrombin	Thrombin	P00734	trans	GCKR,FNDC4,IFT172,KRTCAP3,NRBP1,C2orf16	0.07	14.81			chr2	27508073	T	34.12	1	CTHRC1	chr8	103371515	OID30393	Q96CG8	trans	GCKR,FNDC4,IFT172,KRTCAP3,NRBP1,C2orf16	-0.055	15.428
	chr2	27508073	T	34.12	1	IGF1R	chr15	98648538	IGF-I sR	Insulin-like growth factor 1 receptor	P08069	trans	GCKR,FNDC4,IFT172,KRTCAP3,NRBP1,C2orf16	-0.06	10.6			chr2	27508073	T	34.12	1	CD226	chr18	69961803	OID30556	Q15762	trans	GCKR,FNDC4,IFT172,KRTCAP3,NRBP1,C2orf16	0.043	9.4114
	chr2	27508073	T	34.12	1	L1CAM	chrX	153886174	NCAM-L1	Neural cell adhesion molecule L1	P32004	trans	GCKR,FNDC4,IFT172,KRTCAP3,NRBP1,C2orf16	-0.07	15.96			chr2	27508073	T	34.12	1	ADGRD1	chr12	130953907	OID30588	Q6QNK2	trans	GCKR,FNDC4,IFT172,KRTCAP3,NRBP1,C2orf16	0.077	29.293
	chr2	27508073	T	34.12	1	BOC	chr3	113211002	BOC	Brother of CDO	Q9BWV1	trans	GCKR,FNDC4,IFT172,KRTCAP3,NRBP1,C2orf16	-0.09	27.63			chr2	27508073	T	34.12	1	SUSD5	chr3	33219215	OID30650	O60279	trans	GCKR,FNDC4,IFT172,KRTCAP3,NRBP1,C2orf16	-0.066	22.328
	chr2	27508073	T	34.12	1	CRP	chr1	159714589	CRP	C-reactive protein	P02741	trans	GCKR,FNDC4,IFT172,KRTCAP3,NRBP1,C2orf16	0.05	8.83			chr2	27508073	T	34.12	1	PI16	chr6	36948263	OID30676	Q6UXB8	trans	GCKR,FNDC4,IFT172,KRTCAP3,NRBP1,C2orf16	-0.056	16.25
	chr2	27508073	T	34.12	1	MFGE8	chr15	88913469	MFGM	Lactadherin	Q08431	trans	GCKR,FNDC4,IFT172,KRTCAP3,NRBP1,C2orf16	0.06	12.1			chr2	27508073	T	34.12	1	SOD3	chr4	24789912	OID30683	P08294	trans	GCKR,FNDC4,IFT172,KRTCAP3,NRBP1,C2orf16	-0.047	11.652
	chr2	27508073	T	34.12	1	CHST15	chr10	124093684	ST4S6	Carbohydrate sulfotransferase 15	Q7LFX5	trans	GCKR,FNDC4,IFT172,KRTCAP3,NRBP1,C2orf16	-0.06	12.33			chr2	27508073	T	34.12	1	AGT	chr1	230714297	OID30709	P01019	trans	GCKR,FNDC4,IFT172,KRTCAP3,NRBP1,C2orf16	0.042	9.1321
	chr2	27508073	T	34.12	1	NCAM1	chr11	112961246	NCAM-120	"Neural cell adhesion molecule 1, 120 kDa isoform"	P13591	trans	GCKR,FNDC4,IFT172,KRTCAP3,NRBP1,C2orf16	-0.08	20.73			chr2	27508073	T	34.12	1	F2	chr11	46719180	OID30723	P00734	trans	GCKR,FNDC4,IFT172,KRTCAP3,NRBP1,C2orf16	0.042	9.3467
	chr2	27508073	T	34.12	1	SLITRK5	chr13	87671231	SLIK5	SLIT and NTRK-like protein 5	O94991	trans	GCKR,FNDC4,IFT172,KRTCAP3,NRBP1,C2orf16	-0.05	8.98			chr2	27508073	T	34.12	1	SAA4	chr11	18236893	OID30726	P35542	trans	GCKR,FNDC4,IFT172,KRTCAP3,NRBP1,C2orf16	0.056	15.279
	chr2	27508073	T	34.12	1	SELL	chr1	169711702	sL-Selectin	L-Selectin	P14151	trans	GCKR,FNDC4,IFT172,KRTCAP3,NRBP1,C2orf16	-0.05	8.82			chr2	27508073	T	34.12	1	CFB	chr6	31945650	OID30755	P00751	trans	GCKR,FNDC4,IFT172,KRTCAP3,NRBP1,C2orf16	0.073	29.239
	chr2	27508073	T	34.12	1	EPHA2	chr1	16156109	Epithelial cell kinase	Ephrin type-A receptor 2	P29317	trans	GCKR,FNDC4,IFT172,KRTCAP3,NRBP1,C2orf16	-0.07	14.6			chr2	27508073	T	34.12	1	KIAA0319	chr6	24646155	OID31094	Q5VV43	trans	GCKR,FNDC4,IFT172,KRTCAP3,NRBP1,C2orf16	-0.041	8.7706
	chr2	27508073	T	34.12	1	NTRK2	chr9	84668457	TrkB	BDNF/NT-3 growth factors receptor	Q16620	trans	GCKR,FNDC4,IFT172,KRTCAP3,NRBP1,C2orf16	-0.08	20.72			chr2	27508073	T	34.12	1	MAMDC4	chr9	136850943	OID31342	Q6UXC1	trans	GCKR,FNDC4,IFT172,KRTCAP3,NRBP1,C2orf16	0.146	104.22
	chr2	27508073	T	34.12	1	F9	chrX	139530719	Coagulation Factor IX	Coagulation factor IX	P00740	trans	GCKR,FNDC4,IFT172,KRTCAP3,NRBP1,C2orf16	0.1	31.97			chr2	27508073	T	34.12	1	SUSD4	chr1	223364202	OID31398	Q5VX71	trans	GCKR,FNDC4,IFT172,KRTCAP3,NRBP1,C2orf16	-0.054	15.028
	chr2	27508073	T	34.12	1	F10	chr13	113122798	Coagulation Factor X	Coagulation Factor X	P00742	trans	GCKR,FNDC4,IFT172,KRTCAP3,NRBP1,C2orf16	0.07	14.19			chr2	27508073	T	34.12	1	CEACAM16	chr19	44699151	OID31495	Q2WEN9	trans	GCKR,FNDC4,IFT172,KRTCAP3,NRBP1,C2orf16	-0.092	38.103
	chr2	27508073	T	34.12	1	SHBG	chr17	7614063	SHBG	Sex hormone-binding globulin	P04278	trans	GCKR,FNDC4,IFT172,KRTCAP3,NRBP1,C2orf16	-0.07	17.42			chr2	27508073	T	34.12	1	PALM	chr19	708939	OID31515	O75781	trans	GCKR,FNDC4,IFT172,KRTCAP3,NRBP1,C2orf16	-0.053	14.217
	chr2	27508073	T	34.12	1	FAP	chr2	162243557	SEPR	Prolyl endopeptidase FAP	Q12884	trans	GCKR,FNDC4,IFT172,KRTCAP3,NRBP1,C2orf16	-0.05	9.83			chr2	27518370	T	33.91	0.938426	LRRN1	chr3	3799437	OID20438	Q6UXK5	trans	GCKR,FNDC4,IFT172,C2orf16,ZNF512,KRTCAP3	-0.039	9.5714
	chr2	27508073	T	34.12	1	TNFAIP6	chr2	151357591	TSG-6	Tumor necrosis factor-inducible gene 6 protein	P98066	trans	GCKR,FNDC4,IFT172,KRTCAP3,NRBP1,C2orf16	-0.07	15.97			chr2	27518370	T	33.91	0.938426	FASLG	chr1	172659018	OID20665	P48023	trans	GCKR,FNDC4,IFT172,C2orf16,ZNF512,KRTCAP3	0.053	14.109
	chr2	27508073	T	34.12	1	CD55	chr1	207321471	DAF	Complement decay-accelerating factor	P08174	trans	GCKR,FNDC4,IFT172,KRTCAP3,NRBP1,C2orf16	-0.07	16.56			chr2	27518370	T	33.91	0.938426	OMD	chr9	92424461	OID20725	Q99983	trans	GCKR,FNDC4,IFT172,C2orf16,ZNF512,KRTCAP3	-0.042	9.3915
	chr2	27508073	T	34.12	1	EPHB6	chr7	142854638	EphB6	Ephrin type-B receptor 6	O15197	trans	GCKR,FNDC4,IFT172,KRTCAP3,NRBP1,C2orf16	-0.07	15.9			chr2	27518370	T	33.91	0.938426	PON3	chr7	95396368	OID20777	Q15166	trans	GCKR,FNDC4,IFT172,C2orf16,ZNF512,KRTCAP3	-0.043	10.049
	chr2	27508073	T	34.12	1	LILRB2	chr19	54281178	ILT-4	Leukocyte immunoglobulin-like receptor subfamily B member 2	Q8N423	trans	GCKR,FNDC4,IFT172,KRTCAP3,NRBP1,C2orf16	-0.06	12.3			chr2	27518370	T	33.91	0.938426	CD34	chr1	207911402	OID21025	P28906	trans	GCKR,FNDC4,IFT172,C2orf16,ZNF512,KRTCAP3	-0.05	12.843
	chr2	27508073	T	34.12	1	NOTCH1	chr9	136545786	Notch 1	Neurogenic locus notch homolog protein 1	P46531	trans	GCKR,FNDC4,IFT172,KRTCAP3,NRBP1,C2orf16	-0.09	24.2			chr2	27518370	T	33.91	0.938426	F3	chr1	94541800	OID21440	P13726	trans	GCKR,FNDC4,IFT172,C2orf16,ZNF512,KRTCAP3	-0.059	18.395
	chr2	27508073	T	34.12	1	NOTCH3	chr19	15200981	Notch-3	Neurogenic locus notch homolog protein 3	Q9UM47	trans	GCKR,FNDC4,IFT172,KRTCAP3,NRBP1,C2orf16	-0.07	14.43			chr2	27518370	T	33.91	0.938426	PRRT3	chr3	9952394	OID30276	Q5FWE3	trans	GCKR,FNDC4,IFT172,C2orf16,ZNF512,KRTCAP3	-0.053	13.998
	chr2	27508073	T	34.12	1	NRCAM	chr7	108456442	Nr-CAM	Neuronal cell adhesion molecule	Q92823	trans	GCKR,FNDC4,IFT172,KRTCAP3,NRBP1,C2orf16	-0.07	15.1			chr2	27518370	T	33.91	0.938426	HS6ST2	chrX	132961395	OID30481	Q96MM7	trans	GCKR,FNDC4,IFT172,C2orf16,ZNF512,KRTCAP3	-0.049	12.031
	chr2	27508073	T	34.12	1	NRXN3	chr14	77979903	NRX3B	Neurexin-3-beta	Q9HDB5	trans	GCKR,FNDC4,IFT172,KRTCAP3,NRBP1,C2orf16	-0.08	21.79			chr2	27526125	AT	33.62	0.904744	PCOLCE	chr7	100602177	OID20384	Q15113	trans	GCKR,FNDC4,IFT172,C2orf16,ZNF512,KRTCAP3	0.064	20.303
	chr2	27508073	T	34.12	1	ROBO2	chr3	75906674	ROBO2	Roundabout homolog 2	Q9HCK4	trans	GCKR,FNDC4,IFT172,KRTCAP3,NRBP1,C2orf16	-0.09	22.57			chr2	27526125	AT	33.62	0.904744	CHI3L1	chr1	203186749	OID20399	P36222	trans	GCKR,FNDC4,IFT172,C2orf16,ZNF512,KRTCAP3	0.062	18.659
	chr2	27508073	T	34.12	1	SEMA6B	chr19	4581484	SEM6B	Semaphorin-6B	Q9H3T3	trans	GCKR,FNDC4,IFT172,KRTCAP3,NRBP1,C2orf16	-0.06	13.12			chr2	27526125	AT	33.62	0.904744	TGFBI	chr5	136028895	OID20417	Q15582	trans	GCKR,FNDC4,IFT172,C2orf16,ZNF512,KRTCAP3	0.056	19.166
	chr2	27508073	T	34.12	1	GCKR	chr2	27496838	GCKR	Glucokinase regulatory protein	Q14397	cis	GCKR,FNDC4,IFT172,KRTCAP3,NRBP1,C2orf16	-0.32	337.2			chr2	27526125	AT	33.62	0.904744	CLSTN2	chr3	139935185	OID20664	Q9H4D0	trans	GCKR,FNDC4,IFT172,C2orf16,ZNF512,KRTCAP3	-0.053	15.032
	chr2	27508073	T	34.12	1	F9	chrX	139530719	Coagulation Factor IXab	Coagulation factor IXab	P00740	trans	GCKR,FNDC4,IFT172,KRTCAP3,NRBP1,C2orf16	0.11	33.32			chr2	27526125	AT	33.62	0.904744	RNASE4	chr14	20684100	OID30705	P34096	trans	GCKR,FNDC4,IFT172,C2orf16,ZNF512,KRTCAP3	0.047	11.645
	chr2	27508073	T	34.12	1	FAS	chr10	88968428	"Fas, soluble"	Tumor necrosis factor receptor superfamily member 6	P25445	trans	GCKR,FNDC4,IFT172,KRTCAP3,NRBP1,C2orf16	-0.06	12.33			chr2	27529596	G	34.34	0.823146	ENTPD5	chr14	74019399	OID20104	O75356	trans	GCKR,FNDC4,IFT172,C2orf16,ZNF512,KRTCAP3	-0.039	9.1689
	chr2	27508073	T	34.12	1	LEPR	chr1	65420651	sLeptin R	Leptin receptor	P48357	trans	GCKR,FNDC4,IFT172,KRTCAP3,NRBP1,C2orf16	0.09	41.35			chr2	27529596	G	38.3	0.823146	IL3RA	chrX	1336616	OID20461	P26951	trans	GCKR,FNDC4,IFT172,C2orf16,ZNF512,KRTCAP3	-0.047	11.824
	chr2	27508073	T	34.12	1	TNFRSF21	chr6	47309947	DR6	Tumor necrosis factor receptor superfamily member 21	O75509	trans	GCKR,FNDC4,IFT172,KRTCAP3,NRBP1,C2orf16	-0.09	23.82			chr2	27529596	G	38.3	0.823146	CNTN2	chr1	205042937	OID21426	Q02246	trans	GCKR,FNDC4,IFT172,C2orf16,ZNF512,KRTCAP3	-0.044	12.01
	chr2	27508073	T	34.12	1	ALCAM	chr3	105366712	ALCAM	CD166 antigen	Q13740	trans	GCKR,FNDC4,IFT172,KRTCAP3,NRBP1,C2orf16	-0.07	15.97			chr2	27529596	G	38.3	0.823146	SBSN	chr19	35528351	OID30398	Q6UWP8	trans	GCKR,FNDC4,IFT172,C2orf16,ZNF512,KRTCAP3	-0.05	12.011
	chr2	27508073	T	34.12	1	GAS1	chr9	86947189	GAS1	Growth arrest-specific protein 1	P54826	trans	GCKR,FNDC4,IFT172,KRTCAP3,NRBP1,C2orf16	-0.07	14.5
	chr2	27508073	T	34.12	1	RGMA	chr15	93089214	RGMA	Repulsive guidance molecule A	Q96B86	trans	GCKR,FNDC4,IFT172,KRTCAP3,NRBP1,C2orf16	-0.08	21.11
	chr2	27508073	T	34.12	1	FGFR1	chr8	38468834	bFGF-R	Fibroblast growth factor receptor 1	P11362	trans	GCKR,FNDC4,IFT172,KRTCAP3,NRBP1,C2orf16	-0.1	27.2
	chr2	27508073	T	34.12	1	NRP1	chr10	33334905	NRP1	Neuropilin-1	O14786	trans	GCKR,FNDC4,IFT172,KRTCAP3,NRBP1,C2orf16	-0.1	31.88
	chr2	27508073	T	34.12	1	THSD1	chr13	52406494	THSD1	Thrombospondin type-1 domain-containing protein 1	Q9NS62	trans	GCKR,FNDC4,IFT172,KRTCAP3,NRBP1,C2orf16	-0.05	9.89
	chr2	27508073	T	34.12	1	CD300A	chr17	74466372	CM35H	CMRF35-like molecule 8	Q9UGN4	trans	GCKR,FNDC4,IFT172,KRTCAP3,NRBP1,C2orf16	-0.05	9.66
	chr2	27508073	T	34.12	1	VASN	chr16	4371847	VASN	Vasorin	Q6EMK4	trans	GCKR,FNDC4,IFT172,KRTCAP3,NRBP1,C2orf16	-0.13	47.03
	chr2	27508073	T	34.12	1	CLEC3B	chr3	45026206	Tetranectin	Tetranectin	P05452	trans	GCKR,FNDC4,IFT172,KRTCAP3,NRBP1,C2orf16	-0.08	19.9
	chr2	27508073	T	34.12	1	LEAP2	chr5	132873665	LEAP2	Liver-expressed antimicrobial peptide 2	Q969E1	trans	GCKR,FNDC4,IFT172,KRTCAP3,NRBP1,C2orf16	0.1	30.47
	chr2	27508073	T	34.12	1	SEMA4D	chr9	89498065	SEM4D	Semaphorin-4D	Q92854	trans	GCKR,FNDC4,IFT172,KRTCAP3,NRBP1,C2orf16	-0.05	10.27
	chr2	27508073	T	34.12	1	PTPRS	chr19	5340803	PTPRS	Receptor-type tyrosine-protein phosphatase S	Q13332	trans	GCKR,FNDC4,IFT172,KRTCAP3,NRBP1,C2orf16	-0.09	26.84
	chr2	27508073	T	34.12	1	NXPH3	chr17	49575935	NXPH3	Neurexophilin-3	O95157	trans	GCKR,FNDC4,IFT172,KRTCAP3,NRBP1,C2orf16	0.05	9.5
	chr2	27508073	T	34.12	1	CECR1	chr22	17221854	CECR1	Adenosine deaminase CECR1	Q9NZK5	trans	GCKR,FNDC4,IFT172,KRTCAP3,NRBP1,C2orf16	-0.06	9.65
	chr2	27508073	T	34.12	1	PCDHGA10	chr5	141413175	PCDGA	Protocadherin gamma-A10	Q9Y5H3	trans	GCKR,FNDC4,IFT172,KRTCAP3,NRBP1,C2orf16	-0.06	10.75
	chr2	27508073	T	34.12	1	GGT2	chr22	21283023	GGT2	Inactive gamma-glutamyltranspeptidase 2	P36268	trans	GCKR,FNDC4,IFT172,KRTCAP3,NRBP1,C2orf16	0.09	23.15
	chr2	27508073	T	34.12	1	FMOD	chr1	203351429	fibromodulin	fibromodulin	Q06828	trans	GCKR,FNDC4,IFT172,KRTCAP3,NRBP1,C2orf16	-0.06	10.23
	chr2	27508073	T	34.12	1	INHBC	chr12	57434684	INHBC	Inhibin beta C chain	P55103	trans	GCKR,FNDC4,IFT172,KRTCAP3,NRBP1,C2orf16	0.06	10.92
	chr2	27508073	T	34.12	1	OAF	chr11	120210974	OAF	Out at first protein homolog	Q86UD1	trans	GCKR,FNDC4,IFT172,KRTCAP3,NRBP1,C2orf16	0.09	24.42
	chr2	27508073	T	34.12	1	FAM20A	chr17	68600954	FA20A	Pseudokinase FAM20A	Q96MK3	trans	GCKR,FNDC4,IFT172,KRTCAP3,NRBP1,C2orf16	0.06	10.01
	chr2	27508073	T	34.12	1	AOC2	chr17	42844582	Amine oxidase	Retina-specific copper amine oxidase	O75106	trans	GCKR,FNDC4,IFT172,KRTCAP3,NRBP1,C2orf16	-0.05	9.35
	chr2	27508073	T	34.12	1	C14orf93	chr14	23010201	CN093	Uncharacterized protein C14orf93	Q9H972	trans	GCKR,FNDC4,IFT172,KRTCAP3,NRBP1,C2orf16	0.06	9.98
	chr2	27508073	T	34.12	1	APOC3	chr11	116829891	Apo C-III	Apolipoprotein C-III	P02656	trans	GCKR,FNDC4,IFT172,KRTCAP3,NRBP1,C2orf16	0.13	51.33
	chr2	27508073	T	34.12	1	PMEL	chr12	55966712	GP100	Melanocyte protein PMEL	P40967	trans	GCKR,FNDC4,IFT172,KRTCAP3,NRBP1,C2orf16	-0.06	9.85
	chr2	27508073	T	34.12	1	IGLON5	chr19	51311847	IGLO5	IgLON family member 5	A6NGN9	trans	GCKR,FNDC4,IFT172,KRTCAP3,NRBP1,C2orf16	-0.07	13.73
	chr2	27508073	T	34.12	1	NCAM2	chr21	20998295	NCAM2	Neural cell adhesion molecule 2	O15394	trans	GCKR,FNDC4,IFT172,KRTCAP3,NRBP1,C2orf16	-0.05	8.82
	chr2	27508073	T	34.12	1	PRLH	chr2	237566573	PRRP	Prolactin-releasing peptide	P81277	trans	GCKR,FNDC4,IFT172,KRTCAP3,NRBP1,C2orf16	0.05	9.21
	chr2	27508073	T	34.12	1	ENPP5	chr6	46171010	ENPP5	Ectonucleotide pyrophosphatase/phosphodiesterase family member 5	Q9UJA9	trans	GCKR,FNDC4,IFT172,KRTCAP3,NRBP1,C2orf16	-0.06	13.1
	chr2	27508073	T	34.12	1	DEFB1	chr8	6878007	HBD-1	Beta-defensin 1	P60022	trans	GCKR,FNDC4,IFT172,KRTCAP3,NRBP1,C2orf16	0.12	47.12
	chr2	27508073	T	34.12	1	LRP11	chr6	149864344	LRP11	Low-density lipoprotein receptor-related protein 11	Q86VZ4	trans	GCKR,FNDC4,IFT172,KRTCAP3,NRBP1,C2orf16	-0.04	10.81
	chr2	27508073	T	34.12	1	C1orf162	chr1	111462026	CA162	Transmembrane protein C1orf162	Q8NEQ5	trans	GCKR,FNDC4,IFT172,KRTCAP3,NRBP1,C2orf16	0.07	16.33
	chr2	27508073	T	34.12	1	SEMA7A	chr15	74433959	Semaphorin-7A	Semaphorin-7A	O75326	trans	GCKR,FNDC4,IFT172,KRTCAP3,NRBP1,C2orf16	-0.06	12.51
	chr2	27508073	T	34.12	1	NEGR1	chr1	72282594	NEGR1	Neuronal growth regulator 1	Q7Z3B1	trans	GCKR,FNDC4,IFT172,KRTCAP3,NRBP1,C2orf16	-0.09	26.03
	chr2	27508073	T	34.12	1	SLITRK4	chrX	143636107	SLIK4	SLIT and NTRK-like protein 4	Q8IW52	trans	GCKR,FNDC4,IFT172,KRTCAP3,NRBP1,C2orf16	-0.06	11.78
	chr2	27508073	T	34.12	1	NPTN	chr15	73633412	NPTN	Neuroplastin	Q9Y639	trans	GCKR,FNDC4,IFT172,KRTCAP3,NRBP1,C2orf16	-0.06	9.95
	chr2	27508073	T	34.12	1	FBP1	chr9	94640258	F16P1	"Fructose-1,6-bisphosphatase 1"	P09467	trans	GCKR,FNDC4,IFT172,KRTCAP3,NRBP1,C2orf16	0.06	10.84
	chr2	27508073	T	34.12	1	PRG2	chr11	57390657	EMBP	Bone marrow proteoglycan	P13727	trans	GCKR,FNDC4,IFT172,KRTCAP3,NRBP1,C2orf16	-0.05	8.87
	chr2	27508073	T	34.12	1	LMAN2	chr5	177351884	"Lectin, mannose-binding 2"	Vesicular integral-membrane protein VIP36	Q12907	trans	GCKR,FNDC4,IFT172,KRTCAP3,NRBP1,C2orf16	0.09	22.25
	chr2	27508073	T	34.12	1	NDUFB11	chrX	47145210	NDUBB	"NADH dehydrogenase [ubiquinone] 1 beta subcomplex subunit 11, mitochondrial"	Q9NX14	trans	GCKR,FNDC4,IFT172,KRTCAP3,NRBP1,C2orf16	0.06	13.87
	chr2	27508073	T	34.12	1	UNC5B	chr10	71212534	UNC5B	Netrin receptor UNC5B	Q8IZJ1	trans	GCKR,FNDC4,IFT172,KRTCAP3,NRBP1,C2orf16	-0.06	9.96
	chr2	27508073	T	34.12	1	ROR2	chr9	91950206	ROR2	Tyrosine-protein kinase transmembrane receptor ROR2	Q01974	trans	GCKR,FNDC4,IFT172,KRTCAP3,NRBP1,C2orf16	-0.06	13.51
	chr2	27508073	T	34.12	1	TMEM132A	chr11	60924440	T132A	Transmembrane protein 132A	Q24JP5	trans	GCKR,FNDC4,IFT172,KRTCAP3,NRBP1,C2orf16	-0.07	16.61
	chr2	27508073	T	34.12	1	PARP16	chr15	65286891	PAR16	Mono [ADP-ribose] polymerase PARP16	Q8N5Y8	trans	GCKR,FNDC4,IFT172,KRTCAP3,NRBP1,C2orf16	0.05	9.73
	chr2	27508073	T	34.12	1	HP	chr16	72054591	HPT	Haptoglobin	P00738	trans	GCKR,FNDC4,IFT172,KRTCAP3,NRBP1,C2orf16	0.05	8.94
	chr2	27508073	T	34.12	1	SEMA6A	chr5	116574926	Semaphorin-6A	Semaphorin-6A	Q9H2E6	trans	GCKR,FNDC4,IFT172,KRTCAP3,NRBP1,C2orf16	-0.07	14.65
	chr2	27508073	T	34.12	1	GLTPD2	chr17	4788958	GLTD2	Glycolipid transfer protein domain-containing protein 2	A6NH11	trans	GCKR,FNDC4,IFT172,KRTCAP3,NRBP1,C2orf16	0.08	17.25
	chr2	27508073	T	34.12	1	SCG3	chr15	51681352	SCG3	Secretogranin-3	Q8WXD2	trans	GCKR,FNDC4,IFT172,KRTCAP3,NRBP1,C2orf16	-0.06	13.7
	chr2	27508073	T	34.12	1	CRTAM	chr11	122838418	CRTAM	Cytotoxic and regulatory T-cell molecule	O95727	trans	GCKR,FNDC4,IFT172,KRTCAP3,NRBP1,C2orf16	-0.06	10.22
	chr2	27508073	T	34.12	1	ART3	chr4	76011167	NAR3	Ecto-ADP-ribosyltransferase 3	Q13508	trans	GCKR,FNDC4,IFT172,KRTCAP3,NRBP1,C2orf16	-0.07	15.06
	chr2	27508073	T	34.12	1	ENTPD1	chr10	95710900	CD39	Ectonucleoside triphosphate diphosphohydrolase 1	P49961	trans	GCKR,FNDC4,IFT172,KRTCAP3,NRBP1,C2orf16	-0.06	12.04
	chr2	27508073	T	34.12	1	MXRA7	chr17	76711005	MXRA7	Matrix-remodeling-associated protein 7	P84157	trans	GCKR,FNDC4,IFT172,KRTCAP3,NRBP1,C2orf16	-0.06	11.29
	chr2	27508073	T	34.12	1	SPINK5	chr5	148063971	SPINK5	Serine protease inhibitor Kazal-type 5	Q9NQ38	trans	GCKR,FNDC4,IFT172,KRTCAP3,NRBP1,C2orf16	-0.06	9.96
	chr2	27508073	T	34.12	1	SSR1	chr6	7313314	SSRA	Translocon-associated protein subunit alpha	P43307	trans	GCKR,FNDC4,IFT172,KRTCAP3,NRBP1,C2orf16	0.06	11.66
	chr2	27508073	T	34.12	1	NOTUM	chr17	81961181	NOTUM	Palmitoleoyl-protein carboxylesterase NOTUM	Q6P988	trans	GCKR,FNDC4,IFT172,KRTCAP3,NRBP1,C2orf16	0.1	32.1
	chr2	27508073	T	34.12	1	PEAR1	chr1	156893696	PEAR1	Platelet endothelial aggregation receptor 1	Q5VY43	trans	GCKR,FNDC4,IFT172,KRTCAP3,NRBP1,C2orf16	-0.06	10.52
	chr2	27508073	T	34.12	1	SIGLEC12	chr19	51501789	SIG12	Sialic acid-binding Ig-like lectin 12	Q96PQ1	trans	GCKR,FNDC4,IFT172,KRTCAP3,NRBP1,C2orf16	0.09	24.89
	chr2	27508073	T	34.12	1	UST	chr6	148745890	UST	Uronyl 2-sulfotransferase	Q9Y2C2	trans	GCKR,FNDC4,IFT172,KRTCAP3,NRBP1,C2orf16	-0.07	14.77
	chr2	27508073	T	34.12	1	TNFRSF1B	chr1	12166947	TNF sR-II	Tumor necrosis factor receptor superfamily member 1B	P20333	trans	GCKR,FNDC4,IFT172,KRTCAP3,NRBP1,C2orf16	-0.07	15.76
	chr2	27508073	T	34.12	1	NTM	chr11	131370307	NTRI	Neurotrimin	Q9P121	trans	GCKR,FNDC4,IFT172,KRTCAP3,NRBP1,C2orf16	-0.1	31.3
	chr2	27508073	T	34.12	1	IGFBP2	chr2	216632827	IGFBP-2	Insulin-like growth factor-binding protein 2	P18065	trans	GCKR,FNDC4,IFT172,KRTCAP3,NRBP1,C2orf16	-0.07	14.4
	chr2	27508073	T	34.12	1	EFEMP1	chr2	55924163	FBLN3	EGF-containing fibulin-like extracellular matrix protein 1	Q12805	trans	GCKR,FNDC4,IFT172,KRTCAP3,NRBP1,C2orf16	-0.09	26.98
	chr2	27508073	T	34.12	1	GPNMB	chr7	23246696	GPNMB	Transmembrane glycoprotein NMB	Q14956	trans	GCKR,FNDC4,IFT172,KRTCAP3,NRBP1,C2orf16	-0.06	13.49
	chr2	27508073	T	34.12	1	EMILIN3	chr20	41366858	EMIL3	EMILIN-3	Q9NT22	trans	GCKR,FNDC4,IFT172,KRTCAP3,NRBP1,C2orf16	-0.05	9.17
	chr2	27508073	T	34.12	1	CACNA2D3	chr3	54122593	CA2D3	Voltage-dependent calcium channel subunit alpha-2/delta-3	Q8IZS8	trans	GCKR,FNDC4,IFT172,KRTCAP3,NRBP1,C2orf16	-0.07	14.83
	chr2	27508073	T	34.12	1	NEO1	chr15	73051714	NEO1	Neogenin	Q92859	trans	GCKR,FNDC4,IFT172,KRTCAP3,NRBP1,C2orf16	-0.06	12.46
	chr2	27508073	T	34.12	1	TMCC3	chr12	94650562	TMCC3	Transmembrane and coiled-coil domains protein 3	Q9ULS5	trans	GCKR,FNDC4,IFT172,KRTCAP3,NRBP1,C2orf16	0.09	26.5
	chr2	27508073	T	34.12	1	MRPL21	chr11	68903835	RM21	"39S ribosomal protein L21, mitochondrial"	Q7Z2W9	trans	GCKR,FNDC4,IFT172,KRTCAP3,NRBP1,C2orf16	0.06	13.95
	chr2	27508073	T	34.12	1	CHL1	chr3	196587	CHL1	Neural cell adhesion molecule L1-like protein	O00533	trans	GCKR,FNDC4,IFT172,KRTCAP3,NRBP1,C2orf16	-0.06	12.3
	chr2	27508073	T	34.12	1	COL15A1	chr9	98943391	COFA1	Collagen alpha-1(XV) chain	P39059	trans	GCKR,FNDC4,IFT172,KRTCAP3,NRBP1,C2orf16	-0.06	10.18
	chr2	27508073	T	34.12	1	SCUBE1	chr22	43343388	SCUB1	"Signal peptide, CUB and EGF-like domain-containing protein 1"	Q8IWY4	trans	GCKR,FNDC4,IFT172,KRTCAP3,NRBP1,C2orf16	0.07	15.19
	chr2	27508073	T	34.12	1	PLXNA1	chr3	126983258	PLXA1	Plexin-A1	Q9UIW2	trans	GCKR,FNDC4,IFT172,KRTCAP3,NRBP1,C2orf16	-0.08	18.53
	chr2	27508073	T	34.12	1	PCDH10	chr4	133149289	PCD10	Protocadherin-10	Q9P2E7	trans	GCKR,FNDC4,IFT172,KRTCAP3,NRBP1,C2orf16	-0.06	10.92
	chr2	27508073	T	34.12	1	TFF1	chr21	42366535	TFF1	Trefoil factor 1	P04155	trans	GCKR,FNDC4,IFT172,KRTCAP3,NRBP1,C2orf16	-0.06	10.99
	chr2	27508073	T	34.12	1	CTSF	chr11	66568576	CATF	Cathepsin F	Q9UBX1	trans	GCKR,FNDC4,IFT172,KRTCAP3,NRBP1,C2orf16	0.11	39.14
	chr2	27508073	T	34.12	1	PLXNB2	chr22	50307637	PLXB2	Plexin-B2	O15031	trans	GCKR,FNDC4,IFT172,KRTCAP3,NRBP1,C2orf16	-0.11	39.58
	chr2	27508073	T	34.12	1	IMPAD1	chr8	56993874	IMPA3	Inositol monophosphatase 3	Q9NX62	trans	GCKR,FNDC4,IFT172,KRTCAP3,NRBP1,C2orf16	-0.06	12.39
	chr2	27508073	T	34.12	1	CTSO	chr4	155953896	CATO	Cathepsin O	P43234	trans	GCKR,FNDC4,IFT172,KRTCAP3,NRBP1,C2orf16	-0.05	9.18
	chr2	27508073	T	34.12	1	PTPRD	chr9	10612841	PTPRD	Receptor-type tyrosine-protein phosphatase delta	P23468	trans	GCKR,FNDC4,IFT172,KRTCAP3,NRBP1,C2orf16	-0.06	13.43
	chr2	27508073	T	34.12	1	DLK2	chr6	43456632	EGFL9	Protein delta homolog 2	Q6UY11	trans	GCKR,FNDC4,IFT172,KRTCAP3,NRBP1,C2orf16	-0.08	17.99
	chr2	27508073	T	34.12	1	LRRC4C	chr11	41460419	NGL1	Leucine-rich repeat-containing protein 4C	Q9HCJ2	trans	GCKR,FNDC4,IFT172,KRTCAP3,NRBP1,C2orf16	-0.05	9.62
	chr2	27508073	T	34.12	1	C4BPA	chr1	207104231	C4b-binding protein alpha chain	C4b-binding protein alpha chain	P04003	trans	GCKR,FNDC4,IFT172,KRTCAP3,NRBP1,C2orf16	0.07	15.97
	chr2	27508073	T	34.12	1	FAS	chr10	88968428	"Fas, soluble"	Tumor necrosis factor receptor superfamily member 6	P25445	trans	GCKR,FNDC4,IFT172,KRTCAP3,NRBP1,C2orf16	-0.06	10.96
	chr2	27508073	T	34.12	1	LMAN2	chr5	177351884	"Lectin, mannose-binding 2"	Vesicular integral-membrane protein VIP36	Q12907	trans	GCKR,FNDC4,IFT172,KRTCAP3,NRBP1,C2orf16	-0.06	9.98
	chr2	27508073	T	34.12	1	PTK7	chr6	43076267	PTK7	Inactive tyrosine-protein kinase 7	Q13308	trans	GCKR,FNDC4,IFT172,KRTCAP3,NRBP1,C2orf16	-0.1	31.12
	chr2	27508073	T	34.12	1	MANSC1	chr12	12350243	MANS1	MANSC domain-containing protein 1	Q9H8J5	trans	GCKR,FNDC4,IFT172,KRTCAP3,NRBP1,C2orf16	-0.09	25.92
	chr2	27508073	T	34.12	1	IGSF3	chr1	116667755	IGSF3	Immunoglobulin superfamily member 3	O75054	trans	GCKR,FNDC4,IFT172,KRTCAP3,NRBP1,C2orf16	-0.07	16.44
	chr2	27508073	T	34.12	1	NPW	chr16	2019519	Neuropeptide W	Neuropeptide W	Q8N729	trans	GCKR,FNDC4,IFT172,KRTCAP3,NRBP1,C2orf16	-0.07	16.52
	chr2	27518370	T	33.91	0.938426	NUCB1	chr19	48900049	NUCB1	Nucleobindin-1	Q02818	trans	GCKR,FNDC4,IFT172,C2orf16,ZNF512,KRTCAP3	0.05	8.95
	chr2	27518370	T	33.91	0.938426	CHST9	chr18	27185364	Carbohydrate sulfotransferase 9	Carbohydrate sulfotransferase 9	Q7L1S5	trans	GCKR,FNDC4,IFT172,C2orf16,ZNF512,KRTCAP3	0.06	13.62
	chr2	27518370	T	33.91	0.938426	LUM	chr12	91111765	Lumican	Lumican	P51884	trans	GCKR,FNDC4,IFT172,C2orf16,ZNF512,KRTCAP3	-0.07	14.99
	chr2	27518370	T	33.91	0.938426	DSC2	chr18	31102432	DSC2	Desmocollin-2	Q02487	trans	GCKR,FNDC4,IFT172,C2orf16,ZNF512,KRTCAP3	-0.06	12.24
	chr2	27518370	T	33.91	0.938426	WNT5A	chr3	55505261	WNT5A	Protein Wnt-5a	P41221	trans	GCKR,FNDC4,IFT172,C2orf16,ZNF512,KRTCAP3	0.09	25.95
	chr2	27518370	T	33.91	0.938426	APOA5	chr11	116792420	Apo A-V	Apolipoprotein A-V	Q6Q788	trans	GCKR,FNDC4,IFT172,C2orf16,ZNF512,KRTCAP3	0.08	19.3
	chr2	27518370	T	33.91	0.938426	TIMD4	chr5	156963255	TIM-4	T-cell immunoglobulin and mucin domain-containing protein 4	Q96H15	trans	GCKR,FNDC4,IFT172,C2orf16,ZNF512,KRTCAP3	-0.08	17.11
	chr2	27518370	T	33.91	0.938426	GLIPR2	chr9	36136535	GAPR1	Golgi-associated plant pathogenesis-related protein 1	Q9H4G4	trans	GCKR,FNDC4,IFT172,C2orf16,ZNF512,KRTCAP3	-0.06	11.56
	chr2	27518370	T	33.91	0.938426	FOLR2	chr11	72216772	FOLR2	Folate receptor beta	P14207	trans	GCKR,FNDC4,IFT172,C2orf16,ZNF512,KRTCAP3	-0.09	22.52
	chr2	27518370	T	33.91	0.938426	LECT2	chr5	135955034	LECT2	Leukocyte cell-derived chemotaxin-2	O14960	trans	GCKR,FNDC4,IFT172,C2orf16,ZNF512,KRTCAP3	0.05	11.47
	chr2	27518370	T	33.91	0.938426	SFRP4	chr7	37916923	SFRP4	Secreted frizzled-related protein 4	Q6FHJ7	trans	GCKR,FNDC4,IFT172,C2orf16,ZNF512,KRTCAP3	-0.06	12.96
	chr2	27518370	T	33.91	0.938426	CD46	chr1	207752037	CD46	Membrane cofactor protein	P15529	trans	GCKR,FNDC4,IFT172,C2orf16,ZNF512,KRTCAP3	-0.08	20.15
	chr2	27518370	T	33.91	0.938426	PPIC	chr5	123036730	PPIC	Peptidyl-prolyl cis-trans isomerase C	P45877	trans	GCKR,FNDC4,IFT172,C2orf16,ZNF512,KRTCAP3	-0.05	9.77
	chr2	27518370	T	33.91	0.938426	C5	chr9	121075174	C5	Complement C5	P01031	trans	GCKR,FNDC4,IFT172,C2orf16,ZNF512,KRTCAP3	0.06	10.47
	chr2	27518370	T	33.91	0.938426	FSTL3	chr19	676388	FSTL3	Follistatin-related protein 3	O95633	trans	GCKR,FNDC4,IFT172,C2orf16,ZNF512,KRTCAP3	-0.07	14.53
	chr2	27518370	T	33.91	0.938426	GSN	chr9	121201482	Gelsolin	Gelsolin	P06396	trans	GCKR,FNDC4,IFT172,C2orf16,ZNF512,KRTCAP3	-0.06	10.33
	chr2	27518370	T	33.91	0.938426	TNFRSF13C	chr22	41926817	BAFF Receptor	Tumor necrosis factor receptor superfamily member 13C	Q96RJ3	trans	GCKR,FNDC4,IFT172,C2orf16,ZNF512,KRTCAP3	0.06	10.59
	chr2	27518370	T	33.91	0.938426	PCDHGC3	chr5	141476001	PCDGK	Protocadherin gamma-C3	Q9UN70	trans	GCKR,FNDC4,IFT172,C2orf16,ZNF512,KRTCAP3	0.08	18.51
	chr2	27518370	T	33.91	0.938426	GPNMB	chr7	23246696	GPNMB	Transmembrane glycoprotein NMB	Q14956	trans	GCKR,FNDC4,IFT172,C2orf16,ZNF512,KRTCAP3	-0.08	17.32
	chr2	27518370	T	33.91	0.938426	THBS3	chr1	155209180	TSP3	Thrombospondin-3	P49746	trans	GCKR,FNDC4,IFT172,C2orf16,ZNF512,KRTCAP3	-0.05	8.97
	chr2	27518370	T	33.91	0.938426	CRYZL1	chr21	33641854	QORL1	Quinone oxidoreductase-like protein 1	O95825	trans	GCKR,FNDC4,IFT172,C2orf16,ZNF512,KRTCAP3	0.1	32.17
	chr2	27518370	T	33.91	0.938426	TWSG1	chr18	9334766	TWSG1	Twisted gastrulation protein homolog 1	Q9GZX9	trans	GCKR,FNDC4,IFT172,C2orf16,ZNF512,KRTCAP3	-0.07	13.81
	chr2	27519736	T	34.15	0.928195	ARFGAP1	chr20	63272784	ARFG1	ADP-ribosylation factor GTPase-activating protein 1	Q8N6T3	trans	GCKR,FNDC4,IFT172,C2orf16,ZNF512,KRTCAP3	0.08	21.77
	chr2	27519736	T	34.15	0.928195	METTL1	chr12	57772131	METTL1	tRNA (guanine-N(7)-)-methyltransferase	Q9UBP6	trans	GCKR,FNDC4,IFT172,C2orf16,ZNF512,KRTCAP3	0.06	13.94
	chr2	27519736	T	34.15	0.928195	NEGR1	chr1	72282594	NEGR1	Neuronal growth regulator 1	Q7Z3B1	trans	GCKR,FNDC4,IFT172,C2orf16,ZNF512,KRTCAP3	-0.1	28.69
	chr2	27519736	T	34.15	0.928195	FSTL1	chr3	120451071	FSTL1	Follistatin-related protein 1	Q12841	trans	GCKR,FNDC4,IFT172,C2orf16,ZNF512,KRTCAP3	-0.09	25.73
	chr2	27519736	T	34.15	0.928195	FLRT3	chr20	14337847	FLRT3	Leucine-rich repeat transmembrane protein FLRT3	Q9NZU0	trans	GCKR,FNDC4,IFT172,C2orf16,ZNF512,KRTCAP3	-0.06	11.94
	chr2	27519736	T	34.15	0.928195	ADSSL1	chr14	104724196	PURA1	Adenylosuccinate synthetase isozyme 1	Q8N142	trans	GCKR,FNDC4,IFT172,C2orf16,ZNF512,KRTCAP3	0.05	8.78
	chr2	27519736	T	34.15	0.928195	GAS6	chr13	113864103	GAS-6	Growth arrest-specific protein 6	Q14393	trans	GCKR,FNDC4,IFT172,C2orf16,ZNF512,KRTCAP3	-0.07	15.88
	chr2	27519736	T	34.15	0.928195	GM2A	chr5	151253051	SAP3	Ganglioside GM2 activator	P17900	trans	GCKR,FNDC4,IFT172,C2orf16,ZNF512,KRTCAP3	-0.06	9.38
	chr2	27519736	T	34.15	0.928195	LRP11	chr6	149864344	LRP11	Low-density lipoprotein receptor-related protein 11	Q86VZ4	trans	GCKR,FNDC4,IFT172,C2orf16,ZNF512,KRTCAP3	-0.06	14.58
	chr2	27519736	T	34.15	0.928195	OPCML	chr11	133532612	OBCAM	Opioid-binding protein/cell adhesion molecule	Q14982	trans	GCKR,FNDC4,IFT172,C2orf16,ZNF512,KRTCAP3	-0.07	14.41
	chr2	27519736	T	34.15	0.928195	FADD	chr11	70203162	FADD	FAS-associated death domain protein	Q13158	trans	GCKR,FNDC4,IFT172,C2orf16,ZNF512,KRTCAP3	0.06	11.74
	chr2	27519736	T	34.15	0.928195	CRIP1	chr14	105486919	CRIP1	Cysteine-rich protein 1	P50238	trans	GCKR,FNDC4,IFT172,C2orf16,ZNF512,KRTCAP3	0.06	12.43
	chr2	27519736	T	34.15	0.928195	PRSS3	chr9	33750465	TRY3	Trypsin-3	P35030	trans	GCKR,FNDC4,IFT172,C2orf16,ZNF512,KRTCAP3	-0.05	9.28
	chr2	27519736	T	34.15	0.928195	PLAUR	chr19	43670346	suPAR	Urokinase plasminogen activator surface receptor	Q03405	trans	GCKR,FNDC4,IFT172,C2orf16,ZNF512,KRTCAP3	-0.06	10.6
	chr2	27519736	T	34.15	0.928195	CYP3A4	chr7	99784188	Cytochrome P450 3A4	Cytochrome P450 3A4	P08684	trans	GCKR,FNDC4,IFT172,C2orf16,ZNF512,KRTCAP3	0.07	15.19
	chr2	27519736	T	34.15	0.928195	NBL1	chr1	19643228	DAN	Neuroblastoma suppressor of tumorigenicity 1	P41271	trans	GCKR,FNDC4,IFT172,C2orf16,ZNF512,KRTCAP3	-0.07	16.3
	chr2	27519736	T	34.15	0.928195	TGFBR3	chr1	91906002	TGF-b R III	Transforming growth factor beta receptor type 3	Q03167	trans	GCKR,FNDC4,IFT172,C2orf16,ZNF512,KRTCAP3	-0.06	10.86
	chr2	27519736	T	34.15	0.928195	RGMB	chr5	98768385	RGMB	RGM domain family member B	Q6NW40	trans	GCKR,FNDC4,IFT172,C2orf16,ZNF512,KRTCAP3	-0.09	22.31
	chr2	27519736	T	34.15	0.928195	SERPINA1	chr14	94390692	a1-Antitrypsin	Alpha-1-antitrypsin	P01009	trans	GCKR,FNDC4,IFT172,C2orf16,ZNF512,KRTCAP3	-0.08	20.5
	chr2	27519736	T	34.15	0.928195	CKAP2	chr13	52455359	CKAP2	Cytoskeleton-associated protein 2	Q8WWK9	trans	GCKR,FNDC4,IFT172,C2orf16,ZNF512,KRTCAP3	0.07	14.18
	chr2	27519736	T	34.15	0.928195	EHMT2	chr6	31897707	NG36	Histone-lysine N-methyltransferase EHMT2	Q96KQ7	trans	GCKR,FNDC4,IFT172,C2orf16,ZNF512,KRTCAP3	-0.07	15.6
	chr2	27519736	T	34.15	0.928195	CPN2	chr3	194351387	CPN2	Carboxypeptidase N subunit 2	P22792	trans	GCKR,FNDC4,IFT172,C2orf16,ZNF512,KRTCAP3	0.06	13.24
	chr2	27519736	T	34.15	0.928195	COMP	chr19	18791305	COMP	Cartilage oligomeric matrix protein	P49747	trans	GCKR,FNDC4,IFT172,C2orf16,ZNF512,KRTCAP3	-0.06	9.95
	chr2	27519736	T	34.15	0.928195	DCUN1D5	chr11	103092215	DCNL5	DCN1-like protein 5	Q9BTE7	trans	GCKR,FNDC4,IFT172,C2orf16,ZNF512,KRTCAP3	0.09	23.44
	chr2	27526125	AT	33.62	0.904744	SCARA5	chr8	27992852	SCAR5	Scavenger receptor class A member 5	Q6ZMJ2	trans	GCKR,FNDC4,IFT172,C2orf16,ZNF512,KRTCAP3	-0.07	15.12
	chr2	27526125	AT	33.62	0.904744	AKR1C1	chr10	4963261	Aldo-keto reductase 1C1	Aldo-keto reductase family 1 member C1	Q04828	trans	GCKR,FNDC4,IFT172,C2orf16,ZNF512,KRTCAP3	0.05	9.8
	chr2	27526125	AT	33.62	0.904744	CD248	chr11	66317044	CD248	Endosialin	Q9HCU0	trans	GCKR,FNDC4,IFT172,C2orf16,ZNF512,KRTCAP3	-0.09	21.9
	chr2	27526125	AT	33.62	0.904744	MYOC	chr1	171652633	MYOC	Myocilin	Q99972	trans	GCKR,FNDC4,IFT172,C2orf16,ZNF512,KRTCAP3	-0.06	10.52
	chr2	27526125	AT	33.62	0.904744	GSN	chr9	121201482	Gelsolin	Gelsolin	P06396	trans	GCKR,FNDC4,IFT172,C2orf16,ZNF512,KRTCAP3	-0.06	12.81
	chr2	27526125	AT	33.62	0.904744	SLITRK6	chr13	85799348	SLIK6	SLIT and NTRK-like protein 6	Q9H5Y7	trans	GCKR,FNDC4,IFT172,C2orf16,ZNF512,KRTCAP3	-0.09	25.62
	chr2	27526125	AT	33.62	0.904744	OGN	chr9	92404699	MIME	Mimecan	P20774	trans	GCKR,FNDC4,IFT172,C2orf16,ZNF512,KRTCAP3	-0.06	13.56
	chr2	27526125	AT	33.62	0.904744	ALB	chr4	73404238	Albumin	Serum albumin	P02768	trans	GCKR,FNDC4,IFT172,C2orf16,ZNF512,KRTCAP3	-0.06	12.86
	chr2	27526125	AT	33.62	0.904744	TIMP2	chr17	78925390	TIMP-2	Metalloproteinase inhibitor 2	P16035	trans	GCKR,FNDC4,IFT172,C2orf16,ZNF512,KRTCAP3	-0.08	21.1
	chr2	27526125	AT	33.62	0.904744	APOE	chr19	44905748	Apo E	Apolipoprotein E	P02649	trans	GCKR,FNDC4,IFT172,C2orf16,ZNF512,KRTCAP3	0.07	17.4
	chr2	27526125	AT	33.62	0.904744	IL6ST	chr5	55994993	"gp130, soluble"	Interleukin-6 receptor subunit beta	P40189	trans	GCKR,FNDC4,IFT172,C2orf16,ZNF512,KRTCAP3	-0.07	16.56
	chr2	27526125	AT	33.62	0.904744	LYVE1	chr11	10568818	LYVE1	Lymphatic vessel endothelial hyaluronic acid receptor 1	Q9Y5Y7	trans	GCKR,FNDC4,IFT172,C2orf16,ZNF512,KRTCAP3	-0.06	9.81
	chr2	27526125	AT	33.62	0.904744	CD109	chr6	73696084	CD109	CD109 antigen	Q6YHK3	trans	GCKR,FNDC4,IFT172,C2orf16,ZNF512,KRTCAP3	-0.06	17.41
	chr2	27526125	AT	33.62	0.904744	ACY1	chr3	51983283	Aminoacylase-1	Aminoacylase-1	Q03154	trans	GCKR,FNDC4,IFT172,C2orf16,ZNF512,KRTCAP3	0.07	15.04
	chr2	27526125	AT	33.62	0.904744	AGT	chr1	230714590	Angiotensinogen	Angiotensinogen	P01019	trans	GCKR,FNDC4,IFT172,C2orf16,ZNF512,KRTCAP3	0.07	17.24
	chr2	27526125	AT	33.62	0.904744	MMP2	chr16	55478829	MMP-2	72 kDa type IV collagenase	P08253	trans	GCKR,FNDC4,IFT172,C2orf16,ZNF512,KRTCAP3	-0.08	19.77
	chr2	27526125	AT	33.62	0.904744	TNFRSF19	chr13	23570247	TAJ	Tumor necrosis factor receptor superfamily member 19	Q9NS68	trans	GCKR,FNDC4,IFT172,C2orf16,ZNF512,KRTCAP3	-0.06	12.6
	chr2	27526125	AT	33.62	0.904744	C5orf38	chr5	2751939	CEI	Protein CEI	Q86SI9	trans	GCKR,FNDC4,IFT172,C2orf16,ZNF512,KRTCAP3	0.09	23.18
	chr2	27526125	AT	33.62	0.904744	PCYOX1	chr2	70258098	PCYOX	Prenylcysteine oxidase 1	Q9UHG3	trans	GCKR,FNDC4,IFT172,C2orf16,ZNF512,KRTCAP3	0.06	15.2
	chr2	27526125	AT	33.62	0.904744	FBLN1	chr22	45502838	fibulin 1	Fibulin-1	P23142	trans	GCKR,FNDC4,IFT172,C2orf16,ZNF512,KRTCAP3	-0.08	18.37
	chr2	27526125	AT	33.62	0.904744	ST6GALNAC6	chr9	127906764	SIA7F	"Alpha-N-acetylgalactosaminide alpha-2,6-sialyltransferase 6"	Q969X2	trans	GCKR,FNDC4,IFT172,C2orf16,ZNF512,KRTCAP3	-0.06	11.99
	chr2	27526125	AT	33.62	0.904744	LRRC32	chr11	76670941	LRC32	Leucine-rich repeat-containing protein 32	Q14392	trans	GCKR,FNDC4,IFT172,C2orf16,ZNF512,KRTCAP3	-0.06	11.76
	chr2	27526125	AT	33.62	0.904744	ADAM22	chr7	87934142	ADA22	Disintegrin and metalloproteinase domain-containing protein 22	Q9P0K1	trans	GCKR,FNDC4,IFT172,C2orf16,ZNF512,KRTCAP3	-0.05	9.05
	chr2	27526125	AT	33.62	0.904744	SCARF2	chr22	20437859	SREC-II	Scavenger receptor class F member 2	Q96GP6	trans	GCKR,FNDC4,IFT172,C2orf16,ZNF512,KRTCAP3	-0.05	9.17
	chr2	27526125	AT	33.62	0.904744	MFAP2	chr1	16981586	MFAP2	Microfibrillar-associated protein 2	P55001	trans	GCKR,FNDC4,IFT172,C2orf16,ZNF512,KRTCAP3	-0.06	11.25
	chr2	27526125	AT	33.62	0.904744	GGH	chr8	63039051	GGH	Gamma-glutamyl hydrolase	Q92820	trans	GCKR,FNDC4,IFT172,C2orf16,ZNF512,KRTCAP3	-0.06	15.22
	chr2	27526125	AT	33.62	0.904744	DNER	chr2	229714570	DNER	Delta and Notch-like epidermal growth factor-related receptor	Q8NFT8	trans	GCKR,FNDC4,IFT172,C2orf16,ZNF512,KRTCAP3	-0.07	17.59
	chr2	27526125	AT	33.62	0.904744	IGDCC4	chr15	65423072	IGDC4	Immunoglobulin superfamily DCC subclass member 4	Q8TDY8	trans	GCKR,FNDC4,IFT172,C2orf16,ZNF512,KRTCAP3	-0.07	14.53
	chr2	27529596	G		0.823146	COPS2	chr15	49155657	CSN2	COP9 signalosome complex subunit 2	P61201	trans	GCKR,FNDC4,IFT172,C2orf16,ZNF512,KRTCAP3	0.07	14.85
	chr2	27529596	G	34.34	0.823146	CD200	chr3	112332223	OX2G	OX-2 membrane glycoprotein	P41217	trans	GCKR,FNDC4,IFT172,C2orf16,ZNF512,KRTCAP3	-0.05	8.82
	chr2	27529596	G	34.34	0.823146	ADAM23	chr2	206443543	ADAM 23	Disintegrin and metalloproteinase domain-containing protein 23	O75077	trans	GCKR,FNDC4,IFT172,C2orf16,ZNF512,KRTCAP3	-0.05	9.73

## Sheet: Supp. Data 10
Supplementary Data 9. Gene-set analysis in FUMA. The data was generated on the 5th of October 2023
Category	GeneSet	Genes (N)	Overlap (N)	P	Padj	Genes	Link to description of set
Cell_type_signature	MANNO_MIDBRAIN_NEUROTYPES_HDA1	568	21	2.55364e-10	2.11952e-07	LRRC7, NEGR1, OLFM3, EHBP1, ERBB4, ARHGEF3, PRICKLE2, EPHA5, PIK3R1, GABRG2, KLHL32, ADCY8, ELAVL2, AKR1C1, KCNMA1, GPR26, FGF9, GABRB3, HS3ST4, NETO2, FOXA2	http://www.gsea-msigdb.org/gsea/msigdb/human/geneset/MANNO_MIDBRAIN_NEUROTYPES_HDA1
Cell_type_signature	MANNO_MIDBRAIN_NEUROTYPES_HDA	491	19	9.13973e-10	7.58597e-07	LRRC7, NEGR1, OLFM3, EHBP1, ERBB4, ARHGEF3, ATP8A1, EPHA5, PRLR, GABRG2, KLHL32, ADCY8, ELAVL2, AKR1C1, KCNMA1, FGF9, GABRB3, HS3ST4, FOXA2	http://www.gsea-msigdb.org/gsea/msigdb/human/geneset/MANNO_MIDBRAIN_NEUROTYPES_HDA
Cell_type_signature	HE_LIM_SUN_FETAL_LUNG_C7_SST_POS_NEURON_CELL	367	15	2.89008e-08	2.39876e-05	CACNA2D3, TMEM108, CPLX1, FSTL5, ISL1, ELMO1, ELAVL2, AKR1C1, KCNMA1, SORL1, FAM174B, SYT17, DLGAP1, DPF1, SYN3	http://www.gsea-msigdb.org/gsea/msigdb/human/geneset/HE_LIM_SUN_FETAL_LUNG_C7_SST_POS_NEURON_CELL
Cell_type_signature	HE_LIM_SUN_FETAL_LUNG_C7_TM4SF4_POS_PENK_POS_NEURON_CELL	119	9	1.1332e-07	9.40557e-05	PTPRG, FSTL5, ISL1, ELMO1, ELAVL2, AKR1C1, SORL1, DLGAP1, DPF1	http://www.gsea-msigdb.org/gsea/msigdb/human/geneset/HE_LIM_SUN_FETAL_LUNG_C7_TM4SF4_POS_PENK_POS_NEURON_CELL
GO_bp	GOBP_REGULATION_OF_RESPONSE_TO_STRESS	1456	28	4.30691e-07	0.00333828	PLA2G2A, ROCK2, NPAS2, LANCL1, MAPKAPK3, PROS1, IL20RB, ADIPOQ, ISL1, PIK3R1, IL12B, RREB1, EEF1E1, NFKBIL1, TTBK1, MCPH1, ADCY8, KANK1, CHORDC1, APOA1, RB1, FERMT2, CORO2B, ABCC1, FUS, MAP2K4, DPF1, FOXA2	http://www.gsea-msigdb.org/gsea/msigdb/human/geneset/GOBP_REGULATION_OF_RESPONSE_TO_STRESS
GO_bp	GOBP_REGULATION_OF_PHOSPHORUS_METABOLIC_PROCESS	1304	26	6.00357e-07	0.00465337	ROCK2, GCKR, ERBB4, ADIPOQ, PPARGC1A, PRLR, ISL1, PIK3R1, FNIP1, IL12B, TTBK1, MCPH1, DLC1, ADCY8, CHORDC1, APOA1, SORL1, OSBPL8, FGF9, RB1, FERMT2, AKAP13, YWHAE, MAP2K4, FOXA2, ANKRD54	http://www.gsea-msigdb.org/gsea/msigdb/human/geneset/GOBP_REGULATION_OF_PHOSPHORUS_METABOLIC_PROCESS
Cell_type_signature	MANNO_MIDBRAIN_NEUROTYPES_HNBGABA	668	18	6.08328e-07	0.000504912	LRRC7, NEGR1, OLFM3, PRICKLE2, HS3ST1, PPARGC1A, EPHA5, PRLR, GABRG2, KLHL32, VOPP1, NAT1, ELAVL2, AKR1C1, KCNMA1, FGF9, GABRB3, SYN3	http://www.gsea-msigdb.org/gsea/msigdb/human/geneset/MANNO_MIDBRAIN_NEUROTYPES_HNBGABA
Cell_type_signature	MANNO_MIDBRAIN_NEUROTYPES_HDA2	492	15	1.23051e-06	0.00102133	LRRC7, OLFM3, ERBB4, ARHGEF3, EPHA5, PIK3R1, GABRG2, KLHL32, ELAVL2, AKR1C1, GPR26, CNTN5, FGF9, GABRB3, NETO2	http://www.gsea-msigdb.org/gsea/msigdb/human/geneset/MANNO_MIDBRAIN_NEUROTYPES_HDA2
GO_bp	GOBP_REGULATION_OF_CELL_ADHESION	783	19	1.3906e-06	0.0107785	PLA2G2A, ROCK2, PTPRG, IL20RB, ADIPOQ, PRLR, PIK3R1, IL12B, RREB1, MAD1L1, VWC2, DLC1, KANK1, VCL, APOA1, FERMT2, CORO2B, FOXA2, TGM2	http://www.gsea-msigdb.org/gsea/msigdb/human/geneset/GOBP_REGULATION_OF_CELL_ADHESION
GO_bp	GOBP_REGULATION_OF_CELL_SUBSTRATE_ADHESION	211	10	1.70703e-06	0.0132312	ROCK2, PIK3R1, RREB1, VWC2, DLC1, KANK1, VCL, APOA1, FERMT2, CORO2B	http://www.gsea-msigdb.org/gsea/msigdb/human/geneset/GOBP_REGULATION_OF_CELL_SUBSTRATE_ADHESION
GO_bp	GOBP_REGULATION_OF_TRANSFERASE_ACTIVITY	809	19	2.24387e-06	0.0173922	GCKR, ERBB4, ADIPOQ, PRLR, PIK3R1, IL12B, TTBK1, MCPH1, ADCY8, CDC14B, CHORDC1, APOA1, SORL1, OSBPL8, RB1, FERMT2, AKAP13, FOXA2, ANKRD54	http://www.gsea-msigdb.org/gsea/msigdb/human/geneset/GOBP_REGULATION_OF_TRANSFERASE_ACTIVITY
GO_bp	GOBP_ENZYME_LINKED_RECEPTOR_PROTEIN_SIGNALING_PATHWAY	977	21	2.56406e-06	0.0198741	SKI, ERBB4, MAPKAPK3, PTPRG, TMEM108, ADIPOQ, EPHA5, FSTL5, PRLR, PIK3R1, SMAD5, IL12B, VWC2, KANK1, APOA1, SORL1, OSBPL8, BTBD11, FGF9, FERMT2, GAB4	http://www.gsea-msigdb.org/gsea/msigdb/human/geneset/GOBP_ENZYME_LINKED_RECEPTOR_PROTEIN_SIGNALING_PATHWAY
GO_bp	GOBP_REGULATION_OF_PHOSPHORYLATION	1169	23	3.60958e-06	0.0279778	ROCK2, GCKR, ERBB4, ADIPOQ, PRLR, ISL1, PIK3R1, FNIP1, IL12B, TTBK1, MCPH1, ADCY8, CHORDC1, APOA1, SORL1, OSBPL8, FGF9, RB1, FERMT2, AKAP13, MAP2K4, FOXA2, ANKRD54	http://www.gsea-msigdb.org/gsea/msigdb/human/geneset/GOBP_REGULATION_OF_PHOSPHORYLATION
GO_bp	GOBP_REGULATION_OF_KINASE_ACTIVITY	682	17	3.62688e-06	0.028112	GCKR, ERBB4, ADIPOQ, PRLR, PIK3R1, IL12B, TTBK1, MCPH1, ADCY8, CHORDC1, SORL1, OSBPL8, RB1, FERMT2, AKAP13, FOXA2, ANKRD54	http://www.gsea-msigdb.org/gsea/msigdb/human/geneset/GOBP_REGULATION_OF_KINASE_ACTIVITY
Reactome	REACTOME_RHOA_GTPASE_CYCLE	142	8	5.40028e-06	0.00893206	ROCK2, ARHGEF3, PIK3R1, ARHGAP26, DLC1, ARHGAP42, ARHGAP20, AKAP13	http://www.gsea-msigdb.org/gsea/msigdb/human/geneset/REACTOME_RHOA_GTPASE_CYCLE
GO_bp	GOBP_REGULATION_OF_ACTOMYOSIN_STRUCTURE_ORGANIZATION	101	7	5.43849e-06	0.0421538	ROCK2, PIK3R1, DLC1, APOA1, FERMT2, CORO2B, AKAP13	http://www.gsea-msigdb.org/gsea/msigdb/human/geneset/GOBP_REGULATION_OF_ACTOMYOSIN_STRUCTURE_ORGANIZATION
Reactome	REACTOME_RHOB_GTPASE_CYCLE	67	6	5.90682e-06	0.00976988	ROCK2, ARHGEF3, PIK3R1, ARHGAP26, DLC1, AKAP13	http://www.gsea-msigdb.org/gsea/msigdb/human/geneset/REACTOME_RHOB_GTPASE_CYCLE
Cell_type_signature	MANNO_MIDBRAIN_NEUROTYPES_HNBML1	316	11	1.00172e-05	0.00831424	NEGR1, OLFM3, FGF12, GABRG2, KLHL32, ELAVL2, AKR1C1, FGF9, GABRB3, FOXA2, SYN3	http://www.gsea-msigdb.org/gsea/msigdb/human/geneset/MANNO_MIDBRAIN_NEUROTYPES_HNBML1
Reactome	REACTOME_NEURONAL_SYSTEM	392	12	1.42875e-05	0.0236315	LRRC7, ERBB4, CACNA2D3, GNB4, CPLX1, GABRG2, KCNV1, ADCY8, KCNMA1, GABRB3, DLGAP1, SYN3	http://www.gsea-msigdb.org/gsea/msigdb/human/geneset/REACTOME_NEURONAL_SYSTEM
Reactome	REACTOME_RAC1_GTPASE_CYCLE	176	8	2.58128e-05	0.0426943	PIK3R1, ARHGAP26, DLC1, MPP7, ARHGAP42, ARHGAP20, SPATA13, RP11-309I15.1, FERMT2	http://www.gsea-msigdb.org/gsea/msigdb/human/geneset/REACTOME_RAC1_GTPASE_CYCLE
Cell_type_signature	MANNO_MIDBRAIN_NEUROTYPES_HGABA	1058	20	2.91496e-05	0.0241941	LRRC7, NEGR1, OLFM3, PRICKLE2, FGF12, PPARGC1A, ATP8A1, PRLR, GABRG2, NXPH1, ELAVL2, AKR1C1, KCNMA1, GPR26, CNTN5, FGF9, SPATA13, RP11-309I15.1, GABRB3, DPF1, SYN3	http://www.gsea-msigdb.org/gsea/msigdb/human/geneset/MANNO_MIDBRAIN_NEUROTYPES_HGABA
Cell_type_signature	LAKE_ADULT_KIDNEY_C24_ENDOTHELIAL_CELLS_AEA_AND_DVR	140	7	4.56523e-05	0.0378914	ROCK2, PTPRG, APBB2, ARHGAP26, ELMO1, AKAP13, SYN3	http://www.gsea-msigdb.org/gsea/msigdb/human/geneset/LAKE_ADULT_KIDNEY_C24_ENDOTHELIAL_CELLS_AEA_AND_DVR

[truncated: 5 more sheets: Supp. Data 11, Supp. Data 12, Supp. Data 13, Supp. Data 14, Supp. Data 15]
